# Supplementary material for: Coupled influence of precipitation and vegetation on millennial-scale erosion rates derived from 10Be
Source: PLoS One. 2019 Jan 25;14(1):e0211325. doi: 10.1371/journal.pone.0211325 (PMC6347257; doi:10.1371/journal.pone.0211325)
Supplement: S1 File — (XLSX) [file pone.0211325.s003.xlsx]

## Sheet: Sheet1
Study number	Citation	Sample ID	Location	CRONUS SAMPLE ID	Latitude (decimal degrees)	Longitude (decimal degrees)	Mean Basin Elevation (m)	Mean Basin Slope (°)	Rock Type (general)	Mean Annual Precipitation (mm yr-1)	Mean Annual Temperature (°C)	Vegetation (tree cover %)	Original 10Be Concentration (at g-1)	Original 10Be Concentraion Error (at g-1)	AMS Standard	Published Erosion Rate (m My-1)	Published Erosion Rate Error (m My-1)	CRONUS Erosion Rate (m My-1)	CRONUS Erosion Rate Error (m My-1)	timescale
1	Abbuhl et al. (2010)	Piu2	Piura River, Peru	1	-5.162	-80.615	629	10.8	Mixed	338	22	8	191000	14000	NIST_30300	24.35	2.47	15.94	1.71	27170.7
1	Abbuhl et al. (2010)	2_16	Piura River, Peru	2	-4.938	-80.344	718	12.4	Mixed	378	22	8	282000	40000	NIST_30300	16.63	2.81	11.1	1.91	39851.6
1	Abbuhl et al. (2010)	Piu7	Piura River, Peru	3	-5.115	-80.173	876	14.9	Mixed	429	21	9	82000	11000	NIST_30300	68.42	10.47	45.6	7.13	9533.34
1	Abbuhl et al. (2010)	Piu4	Piura River, Peru	4	-5.211	-80.016	1109	19.3	Mixed	510	21	10	152000	15000	NIST_30300	39.34	4.79	27.71	3.5	16191.1
1	Abbuhl et al. (2010)	Piu6	Yapatera River Peru	5	-5.104	-80.158	1394	18.6	Mixed	626	19	9	79200	3900	NIST_30300	89.53	7.33	64.94	5.74	6997.2
1	Abbuhl et al. (2010)	Piu8	Yapatera River Peru	6	-5.086	-80.132	1438	19.2	Mixed	639	19	9	59100	5300	NIST_30300	122.11	13.64	89.96	10.49	5054.53
1	Abbuhl et al. (2010)	Piu9	Yapatera River Peru	7	-5.018	-80.054	1671	20.8	Mixed	716	18	9	62400	5200	NIST_30300	126.29	13.51	97.63	10.95	4739.98
1	Abbuhl et al. (2010)	Piu3	Las Gallegas River, Peru	8	-5.138	-79.911	1750	21.4	Mixed	743	18	13	54200	3700	NIST_30300	149.27	14.2	117.97	11.92	3940.9
1	Abbuhl et al. (2010)	2_12	Las Gallegas River, Peru	9	-5.114	-79.895	1824	21.1	Mixed	763	18	13	70000	12000	NIST_30300	118.49	22.53	94.94	18.31	4929.23
1	Abbuhl et al. (2010)	Piu10	Yapatera River Peru	10	-4.945	-79.996	2080	20.1	Mixed	815	17	9	73200	5600	NIST_30300	128.23	13.19	105.01	11.35	4528.1
1	Abbuhl et al. (2010)	2_10	Las Gallegas River, Peru	11	-5.061	-79.875	2005	21	Mixed	789	17	10	36800	4300	NIST_30300	246.47	33.57	201.82	28.31	2337.64
1	Abbuhl et al. (2010)	2_9	Tributary to Las Gallegas River, Peru	12	-5.06	-79.876	2122	19.3	Mixed	801	17	15	81800	6200	NIST_30300	117.04	12.01	96.08	10.36	4964.33
1	Abbuhl et al. (2010)	Piu1	Sechura Desert, Peru	13	-5.999	-80.568	15	0.8	Mixed	35	23	0	373000	23000	NIST_30300	7.04	0.72	4.93	0.53	85634.8
1	Abbuhl et al. (2010)	2_8	Las Gallegas River, Peru	14	-5.047	-79.849	2189	22.3	Mixed	792	16	12	60000	10000	NIST_30300	162.25	30.06	136.52	25.68	3500.67
1	Abbuhl et al. (2010)	2_6	Las Gallegas River, Peru	15	-5.029	-79.833	2507	26.1	Mixed	800	15	13	349000	42000	NIST_30300	29.84	4.31	27.11	4	18166.5
1	Abbuhl et al. (2010)	2_2	Tributary to Yapatera River, Peru	16	-5.016	-80.048	1033	23.7	Mixed	546	21	8	47700	4900	NIST_30300	113.13	13.76	87.79	11.09	4992.78
1	Abbuhl et al. (2010)	Piu13	Tributary to Yapatera River, Peru	17	-4.93	-79.952	2336	22.8	Mixed	844	15	5	75000	15000	NIST_30300	136.37	30.09	118.14	26.33	4081.22
1	Abbuhl et al. (2010)	2_11	Tributary to Las Gallegas River, Peru	18	-5.104	-79.876	1480	22.2	Mixed	730	20	7	198000	13000	NIST_30300	32.31	3.09	26.54	2.69	17460
1	Abbuhl et al. (2010)	Piu12	Tributary to Yapatera River, Peru	19	-4.926	-79.947	2143	20.8	Mixed	845	17	5	58400	3900	NIST_30300	161.52	15.39	136.72	13.83	3485.84
1	Abbuhl et al. (2010)	2_5	Tributary to Las Gallegas River, Peru	20	-5.036	-79.806	2699	21.5	Mixed	843	14	26	255000	18000	NIST_30300	47.01	4.8	41.53	4.43	11904.2
1	Abbuhl et al. (2010)	2_13	Tributary to Las Gallegas River, Peru	21	-5.116	-79.894	1114	29.9	Mixed	646	21	13	219000	12000	NIST_30300	21.69	1.9	18.92	1.79	23914.1
1	Abbuhl et al. (2010)	2_4	Tributary to Yapatera River, Peru	22	-4.979	-80.014	1329	23.9	Mixed	686	20	10	73400	7100	NIST_30300	82.41	9.68	67.46	8.27	6695.2
1	Abbuhl et al. (2010)	Piu11	Yapatera River Peru	23	-4.918	-79.894	3076	7.2	Mixed	735	12	5	2233000	54000	NIST_30300	6.95	0.72	5.34	0.48	96044.2
1	Abbuhl et al. (2010)	2_3	Tributary to Yapatera River, Peru	24	-4.989	-80.022	1178	29.7	Mixed	686	20	5	34600	4800	NIST_30300	160.25	24.85	132.92	21.13	3333.85
1	Abbuhl et al. (2010)	2_1	Tributary to Yapatera River, Peru	25	-5.043	-80.074	463	17.8	Mixed	262	23	5	62100	4900	NIST_30300	65.23	6.61	47.21	5.01	8783.05
1	Abbuhl et al. (2010)	2_7	Tributary to Las Gallegas River, Peru	26	-5.035	-79.825	2128	20.3	Mixed	751	17	21	58000	12000	NIST_30300	160.2	36.47	136.53	31.39	3487.69
3	Belmont et al. 2007	Lower_EFMC	Clearwater River, WA, USA	27	47.654	-124.24	239	18.1	Sedimentary	3265	8	76	27450	745	KNSTD	229.89	15.64	149.98	11.27	2940.03
3	Belmont et al. 2007	Lower_WC	Clearwater River, WA, USA	28	47.729	-124.037	563	24.4	Sedimentary	3060	7	79	22310	1162	KNSTD	370.14	30.97	238.18	21.26	1920.95
3	Belmont et al. 2007	Upper_WC	Clearwater River, WA, USA	29	47.739	-124.044	636	25.8	Sedimentary	3028	7	80	29770	880	KNSTD	263.74	18.83	188.12	14.82	2453.49
4	Bierman and Caffee 2001	NAM-57	Ugab River, Nambia	30	-21.166	13.667	1114	3	Mixed	300	20	8	810000	30000	KNSTD	6.79	0.6	5.43	0.51	88052.4
4	Bierman and Caffee 2001	NAM-52	Omaruru River, Nambia	31	-22.086	14.269	1147	2.7	Mixed	240	20	3	2950000	80000	KNSTD	1.51	0.16	1.26	0.72	392445
4	Bierman and Caffee 2001	NAM-16	Kuiseb Canyon, Nambia	32	-23.303	15.773	1393	8.1	Metamorphic	57	18	5	830000	20000	KNSTD	8.25	0.67	6.73	0.59	72355.6
4	Bierman and Caffee 2001	NAM-46	Kahn River, Nambia	33	-21.915	15.571	1320	2.4	Mixed	307	20	6	950000	30000	KNSTD	6.51	0.56	5.34	0.49	90888.4
4	Bierman and Caffee 2001	NAM-08	Weissenfels, Nambia	34	-23.318	16.449	1828	2.4	Igneous	250	16	6	1840000	50000	KNSTD	4.48	0.4	3.81	0.36	131981
4	Bierman and Caffee 2001	NAM-09	Escarpment, Nambia	35	-23.248	16.3	1669	12	Igneous	233	16	5	570000	20000	KNSTD	14.62	1.22	12.05	1.07	40505.3
4	Bierman and Caffee 2001	NAM-43	Phillips Cave, Nambia	36	-21.796	15.638	1109	7.5	Mixed	194	21	5	720000	20000	KNSTD	7.68	0.63	6.2	0.55	76960.1
6	Bierman et al 2007	S6s	Namibian Desert & Escarpment	37	-22.682	14.531	1227	4.3	Mixed	257	19	5	631132	11311	KNSTD	10.13	0.79	7.98	0.67	60039.8
5	Bierman et al 2005	RP-1	Rio Puerco, NM, USA	38	34.41	-106.853	2049	4.3	Mixed	300	9	8	290000	9000	KNSTD	48.46	3.95	39.13	3.36	12807.3
5	Bierman et al 2005	RP-2	Rio Puerco, NM, USA	39	34.545	-106.884	2066	4.3	Mixed	302	9	8	382000	11000	KNSTD	36.85	3	29.94	2.56	16796.8
5	Bierman et al 2005	RP-4	Rio Puerco, NM, USA	40	34.584	-106.885	2075	4.4	Mixed	303	9	9	209000	7000	KNSTD	68.85	5.65	55.74	4.81	8977.32
5	Bierman et al 2005	RP-5	Rio Puerco, NM, USA	41	34.869	-107.022	2097	4.4	Mixed	307	9	9	158000	5000	KNSTD	92.72	7.5	75.52	6.44	6621.89
6	Bierman et al 2007	S184s	Namibian Desert & Escarpment	42	-22.389	15.835	1442	4.8	Mixed	338	19	9	653404	11911	KNSTD	11	0.86	8.8	0.74	54971.5
6	Bierman et al 2007	S216s	Namibian Desert & Escarpment	43	-22.352	16.144	1498	4.9	Mixed	360	19	10	577052	9433	KNSTD	13.02	1	10.41	0.86	46477.9
6	Bierman et al 2007	S259s	Namibian Desert & Escarpment	44	-22.263	16.43	1535	4.3	Mixed	383	19	10	734629	24671	KNSTD	10.21	0.86	8.22	0.74	59259.3
6	Bierman et al 2007	O128o	Namibian Desert & Escarpment	45	-21.455	15.075	1280	2.9	Mixed	303	19	5	652011	11842	KNSTD	9.77	0.76	7.75	0.65	61792.8
6	Bierman et al 2007	O149o	Namibian Desert & Escarpment	46	-21.342	15.202	1305	3	Mixed	314	19	5	651451	12471	KNSTD	9.92	0.78	7.87	0.66	60966.3
5	Bierman et al 2005	RP-6	Rio Puerco, NM, USA	47	34.887	-107.033	2145	4.7	Mixed	315	9	72	204000	7000	KNSTD	73.1	6.03	60.09	5.21	8353.43
5	Bierman et al 2005	RP-7	Rio Puerco, NM, USA	48	34.892	-107.028	2052	4.2	Mixed	300	9	8	127000	5000	KNSTD	113.33	9.5	91.64	8.08	5440.12
5	Bierman et al 2005	RP-19	Rio Puerco, NM, USA	49	35.034	-106.942	2075	4.3	Mixed	304	9	8	111000	4000	KNSTD	131.72	10.83	106.9	9.27	4666.45
6	Bierman et al 2007	O171o	Namibian Desert & Escarpment	50	-21.348	15.406	1340	3.1	Mixed	327	19	6	649777	11808	KNSTD	10.16	0.79	8.08	0.68	59497.2
6	Bierman et al 2007	Sku	Namibian Desert & Escarpment	51	-22.008	15.588	1289	2.7	Igneous	289	20	5	982071	17565	KNSTD	6.25	0.51	6.26	0.51	96200.1
5	Bierman et al 2005	RP-21	Rio Puerco, NM, USA	52	35.348	-107.043	2128	4.4	Mixed	311	8	9	121000	6000	KNSTD	124.33	11.12	122.55	10.95	4905.97
5	Bierman et al 2005	RP-8A	Rio Puerco, NM, USA	53	35.039	-107.339	2216	5	Mixed	358	8	11	269000	8000	KNSTD	57.39	4.67	56.71	4.61	10606.6
5	Bierman et al 2005	RP-10	Rio Puerco, NM, USA	54	35.061	-107.344	2213	5	Mixed	325	8	11	317000	16000	KNSTD	48.36	4.43	47.86	4.39	12568.2
5	Bierman et al 2005	RP-22	Rio Puerco, NM, USA	55	35.571	-107.168	2140	4.2	Mixed	311	8	9	124000	5000	KNSTD	122.14	10.34	120.94	10.23	4971.41
6	Bierman et al 2007	O195o	Namibian Desert & Escarpment	56	-21.41	15.639	1421	3.4	Mixed	357	19	7	655208	14016	KNSTD	10.58	0.83	10.56	0.83	56980.1
6	Bierman et al 2007	S333s	Namibian Desert & Escarpment	57	-22.085	16.881	1564	2.7	Mixed	421	19	12	862026	25309	KNSTD	8.63	0.72	8.63	0.72	69716.8
5	Bierman et al 2005	RP-27	Rio Puerco, NM, USA	58	35.593	-107.192	2117	3.6	Mixed	289	8	6	126000	5000	KNSTD	118.18	9.95	117.46	9.89	5118.71
6	Bierman et al 2007	S337s	Namibian Desert & Escarpment	59	-22.038	16.922	1594	2.9	Mixed	429	19	12	665431	17811	KNSTD	11.66	0.94	11.65	0.94	51619.6
5	Bierman et al 2005	RP-29	Rio Puerco, NM, USA	60	35.627	-107.24	2154	4	Mixed	295	8	7	202000	7000	KNSTD	74.61	6.17	74.3	6.14	8094.42
9	Bierman et al 2009	QLD5	Queensland Escarpment, Australia	61	-16.852	145.648	593	5.7	Sedimentary	1930	21	45	230713	8435	07KNSTD	17.19	1.34	17.01	1.33	35294.4
9	Bierman et al 2009	QLD10	Queensland Escarpment, Australia	62	-16.801	145.617	598	5.6	Sedimentary	1923	21	44	256434	5845	07KNSTD	15.33	1.11	15.16	1.1	39611.8
5	Bierman et al 2005	RP-34	Rio Puerco, NM, USA	63	35.655	-107.392	2197	4.2	Mixed	308	8	7	213000	8000	KNSTD	72.43	6.1	72.2	6.08	8329.95
5	Bierman et al 2005	RP-28	Rio Puerco, NM, USA	64	35.642	-107.241	2057	2.9	Mixed	278	8	5	94000	4000	KNSTD	153.75	13.08	152.81	12.99	3934.09
5	Bierman et al (2005)	RP-38	Rio Puerco, NM, USA	65	34.962	-107.221	1990	3.8	Mixed	282	10	6	640000	18000	KNSTD	20.25	1.67	20.16	1.67	29853.5
5	Bierman et al 2005	RP-23	Rio Puerco, NM, USA	66	35.599	-107.18	2212	5.8	Mixed	382	7	16	99000	5000	KNSTD	161.62	14.57	158.5	14.27	3793.56
6	Bierman et al 2007	O269o	Namibian Desert & Escarpment	67	-21.304	16.217	103	3.1	Mixed	410	18	9	836078	13491	KNSTD	8.63	0.68	3.19	0.27	188724
6	Bierman et al 2007	S397s	Namibian Desert & Escarpment	68	-21.848	17.295	1681	3.2	Metamorphic	443	18	13	836416	14777	KNSTD	9.61	0.77	9.54	0.76	63041.8
5	Bierman et al 2005	RP-30	Rio Puerco, NM, USA	69	35.81	-107.255	2089	2.4	Mixed	279	8	5	74000	3000	KNSTD	199.67	16.77	199.02	16.72	3020.5
5	Bierman et al 2005	RP-14B	Rio Puerco, NM, USA	70	35.35	-108.01	2227	4.4	Mixed	317	8	5	268000	8000	KNSTD	57.95	4.72	57.71	4.7	10422
5	Bierman et al 2005	RP-14A	Rio Puerco, NM, USA	71	35.355	-108.011	2228	4.4	Mixed	317	8	5	304000	9000	KNSTD	50.94	4.16	50.76	4.14	11851.9
6	Bierman et al 2007	S160t	Namibian Desert & Escarpment	72	-22.519	15.858	1277	5.9	Mixed	207	19	2	536872	8938	KNSTD	12.34	0.94	12.24	0.93	49137
6	Bierman et al 2007	S337o	Namibian Desert & Escarpment	73	-22.038	16.921	1477	1.5	Igneous	399	19	10	863452	159814	KNSTD	8.11	1.8	8.13	1.8	73981.6
5	Bierman et al 2005	RP-33	Rio Puerco, NM, USA	74	35.657	-107.392	2061	3.1	Mixed	259	9	5	219000	8000	KNSTD	64.89	5.41	64.76	5.4	9285.37
5	Bierman et al 2005	RP-24	Rio Puerco, NM, USA	75	35.925	-106.986	2313	5.4	Mixed	412	6	17	72000	4000	KNSTD	236.81	22.09	233.52	21.76	2574.92
5	Bierman et al 2005	RP-37	Rio Puerco, NM, USA	76	35.58	-107.521	2139	3.1	Mixed	280	8	5	245000	9000	KNSTD	60.48	5.07	60.35	5.06	9966.24
8	Bierman et al 2001	tc-3	Trephina, Australia	77	-23.567	134.433	725	4.1	Sedimentary	316	20	5	339000	31000	KNSTD	14.55	1.77	14.61	1.77	41123.7
5	Bierman et al 2005	RP-32	Rio Puerco, NM, USA	78	35.82	-107.271	2087	2.3	Mixed	272	8	5	87000	4000	KNSTD	169.29	14.72	168.82	14.67	3561.25
5	Bierman et al (2005)	RP-3	Rio Puerco, NM, USA	79	34.575	-106.89	1800	3.4	Mixed	260	11	5	708000	21000	KNSTD	16.05	1.34	15.96	1.33	37696.7
5	Bierman et al 2005	RP-35	Rio Puerco, NM, USA	80	35.588	-107.486	2347	5.5	Mixed	363	7	12	344000	11000	KNSTD	48.45	4.03	48.22	4.01	12478.3
5	Bierman et al 2005	RP-41	Rio Puerco, NM, USA	81	35.336	-107.796	2291	5	Mixed	335	8	11	555000	23000	KNSTD	28.57	2.53	28.34	2.51	21232.3
6	Bierman et al 2007	S279sn	Namibian Desert & Escarpment	82	-22.154	16.577	1380	1.5	Igneous	346	19	7	627592	12697	KNSTD	10.87	0.85	10.89	0.85	55227.6
8	Bierman et al 2001	tc-2	Trephina, Australia	83	-23.524	134.392	737	3.8	Sedimentary	318	20	5	251000	20000	KNSTD	20.31	2.21	20.47	2.23	29336.3
8	Bierman et al 2001	tc-1	Trephina, Australia	84	-23.568	134.437	737	3.7	Sedimentary	318	20	5	271000	20000	KNSTD	18.7	1.95	18.83	1.97	31894.1
6	Bierman et al 2007	O291n	Namibian Desert & Escarpment	85	-21.166	16.348	1584	3.7	Mixed	425	18	10	887690	16003	KNSTD	8.32	0.67	8.33	0.67	72267.4
8	Bierman et al 2001	LUI35	Llano Uplift, TX, USA	86	30.554	-98.701	513	3	Igneous	748	18	23	222000	18000	KNSTD	22.47	2.47	22.87	2.51	26255.8
5	Bierman et al 2005	RP-26	Rio Puerco, NM, USA	87	35.956	-106.994	2386	6.3	Mixed	452	6	23	49000	3000	KNSTD	364.92	35.37	358.85	34.74	1675.6
5	Bierman et al 2005	RP-42	Rio Puerco, NM, USA	88	35.434	-108.042	2265	5.1	Mixed	325	8	5	159000	6000	KNSTD	101.04	8.5	100.67	8.46	5973.72
5	Bierman et al 2005	RP-9	Rio Puerco, NM, USA	89	35.093	-107.323	2334	5.5	Mixed	376	8	14	117000	7000	KNSTD	144.61	13.92	141.83	13.64	4239.77
6	Bierman et al 2007	S330o	Namibian Desert & Escarpment	90	-22.238	17.023	1789	7.9	Metamorphic	407	18	9	889801	15393	KNSTD	9.7	0.78	9.64	0.77	62443.9
5	Bierman et al 2005	RP-20	Rio Puerco, NM, USA	91	35.336	-107.035	2079	6.6	Mixed	313	9	8	118000	4000	KNSTD	123.27	10.03	122.15	9.93	4921.87
5	Bierman et al 2005	RP-31	Rio Puerco, NM, USA	92	35.824	-107.258	2093	2.4	Mixed	291	8	5	58000	3000	KNSTD	256.02	23.01	255.17	22.93	2355.76
9	Bierman et al 2009	QLD9	Queensland Escarpment, Australia	93	-16.824	145.512	535	7.9	Sedimentary	2086	22	50	249084	3761	07KNSTD	15.2	1.06	15.07	1.05	39824.8
9	Bierman et al 2009	QLD9a	Queensland Escarpment, Australia	94	-16.824	145.512	535	7.9	Sedimentary	2086	22	50	251487	3368	07KNSTD	14.84	1.03	14.91	1.04	40257.6
9	Bierman et al 2009	QLD9b	Queensland Escarpment, Australia	95	-16.824	145.512	535	7.9	Sedimentary	2086	22	50	246089	4259	07KNSTD	15.2	1.07	15.28	1.08	39296.6
9	Bierman et al 2009	QLD9c	Queensland Escarpment, Australia	96	-16.824	145.512	535	7.9	Sedimentary	2086	22	50	249677	3656	07KNSTD	14.96	1.04	15.03	1.05	39932.1
6	Bierman et al 2007	S393o	Namibian Desert & Escarpment	97	-21.84	17.262	1616	1.7	Mixed	447	18	14	1133940	20075	KNSTD	6.54	0.54	6.55	0.54	91874.8
5	Bierman et al 2005	RP-39	Rio Puerco, NM, USA	98	35.34	-107.793	2199	4.2	Mixed	301	8	5	388000	14000	KNSTD	38.91	3.3	38.81	3.29	15500.7
6	Bierman et al 2007	O269ot	Namibian Desert & Escarpment	99	-21.306	16.216	1524	3.8	Igneous	394	18	10	653968	13554	KNSTD	11.26	0.89	11.24	0.88	53531.4
5	Bierman et al 2005	RP-36	Rio Puerco, NM, USA	100	35.577	-107.521	2141	4.3	Mixed	288	8	5	375000	13000	KNSTD	39.12	3.28	39.03	3.28	15416
5	Bierman et al 2005	RP-40	Rio Puerco, NM, USA	101	35.338	-107.795	2408	6.1	Mixed	379	7	19	558000	21000	KNSTD	30.54	2.66	25.67	2.32	19912.4
5	Bierman et al (2005)	RP-18	Rio Puerco, NM, USA	102	35.342	-108.214	2462	4.8	Mixed	431	6	22	2400000	60000	KNSTD	6.77	0.6	5.83	0.53	89111.7
8	Bierman et al 2001	dc-23	Coast Range, OR, USA	103	44.428	-124.009	333	20	Sedimentary	2366	9	80	37000	13000	KNSTD	155.16	63.65	115.6	47.49	3845.76
6	Bierman et al 2007	O149l	Namibian Desert & Escarpment	104	-21.289	15.237	1061	1.5	Mixed	222	20	1	646570	14470	KNSTD	8.46	0.67	6.67	0.57	71054.3
5	Bierman et al 2005	RP-25	Rio Puerco, NM, USA	105	35.95	-107.007	2173	3.5	Mixed	335	7	5	104000	5000	KNSTD	148.94	13.2	124.06	11.5	4044.45
8	Bierman et al 2001	dc-01	Coast Range, OR, USA	106	44.465	-123.967	356	20.4	Sedimentary	2383	9	80	38000	13000	KNSTD	153.14	60.78	114.54	45.54	3893
8	Bierman et al 2001	dc-02	Coast Range, OR, USA	107	44.465	-123.967	356	20.4	Sedimentary	2383	9	80	42000	14000	KNSTD	138.15	53.18	103.4	39.87	4315.41
6	Bierman et al 2007	O299s	Namibian Desert & Escarpment	108	-21.173	16.402	1555	3.4	Igneous	410	18	10	826250	18397	KNSTD	8.86	0.72	7.17	0.62	68035.9
9	Bierman et al 2009	QLD8	Queensland Escarpment, Australia	109	-16.899	145.551	592	8.8	Sedimentary	2050	21	44	196561	3232	07KNSTD	20.51	1.41	14.86	1.14	29541
9	Bierman et al 2009	QLD7	Queensland Escarpment, Australia	110	-16.907	145.561	520	8.2	Sedimentary	2161	22	67	181189	2985	07KNSTD	21.41	1.46	15.45	1.18	28151.7
8	Bierman et al 2001	dc-40	Coast Range, OR, USA	111	44.507	-123.859	372	19.4	Sedimentary	2376	9	80	20000	13000	KNSTD	297.81	91.94	222.73	252.49	1998.63
7	Bierman et al 1998	wp-9	Wilpena Pound, Australia	112	-31.545	138.591	695	7.5	Metamorphic	438	15	30	1709392	63051	KNSTD	2.6	0.26	2.1	0.22	233304
9	Bierman et al 2009	QLD3	Queensland Escarpment, Australia	113	-16.963	145.677	582	14.2	Sedimentary	2233	21	80	101792	2649	07KNSTD	41.75	2.86	29.76	2.27	14474.7
8	Bierman et al 2001	dc-38	Coast Range, OR, USA	114	44.508	-123.854	406	20	Sedimentary	2385	9	80	44000	10000	KNSTD	135.88	34.08	102.5	25.88	4380.49
8	Bierman et al 2001	LUI34	Llano Uplift, TX, USA	115	30.497	-98.82	534	4.1	Igneous	746	18	19	146000	14000	KNSTD	35.78	4.3	27.22	3.38	16493
8	Bierman et al 2001	dc-31	Coast Range, OR, USA	116	44.509	-123.859	284	17.9	Sedimentary	2352	10	80	83000	11000	KNSTD	64.51	9.84	48.48	7.54	9200.32
8	Bierman et al 2001	dc-30	Coast Range, OR, USA	117	44.524	-123.867	286	17.9	Sedimentary	2351	10	80	31000	16000	KNSTD	179.52	60.09	133.66	95.33	3303.56
8	Bierman et al 2001	dc-37	Coast Range, OR, USA	118	44.514	-123.821	353	18.1	Sedimentary	2362	9	80	40000	15000	KNSTD	144.46	64.44	108.49	48.44	4110.66
9	Bierman et al 2009	QLD6	Queensland Escarpment, Australia	119	-16.873	145.671	450	17	Sedimentary	2224	22	80	499372	8204	07KNSTD	6.49	0.5	4.82	0.41	93616.5
7	Bierman et al 1998	wp-8	Wilpena Pound, Australia	120	-31.557	138.576	701	8.2	Metamorphic	433	16	45	991108	41871	KNSTD	4.94	0.47	3.96	0.39	121933
9	Bierman et al 2009	QLD2	Queensland Escarpment, Australia	121	-16.822	145.637	405	6.7	Sedimentary	2160	22	71	172467	5143	07KNSTD	21.07	1.53	15.08	1.21	28490
9	Bierman et al 2009	QLD1	Queensland Escarpment, Australia	122	-16.822	145.637	406	6.7	Sedimentary	2160	22	71	183822	3102	07KNSTD	19.62	1.34	14.08	1.08	30577.5
8	Bierman et al 2001	dc-35	Coast Range, OR, USA	123	44.519	-123.818	337	17.4	Sedimentary	2336	9	80	42000	6000	KNSTD	135.95	21.84	101.95	16.68	4367.9
8	Bierman et al 2001	dc-36	Coast Range, OR, USA	124	44.516	-123.818	383	19.2	Sedimentary	2398	9	80	39000	9000	KNSTD	151.28	38.5	113.92	29.18	3927.32
9	Bierman et al 2009	QLD11	Queensland Escarpment, Australia	125	-16.792	145.644	412	5.3	Sedimentary	2162	22	60	189202	3114	07KNSTD	19.06	1.3	13.7	1.05	31487.4
8	Bierman et al 2001	dc-29	Coast Range, OR, USA	126	44.537	-123.852	281	14.9	Sedimentary	2320	10	80	49000	18000	KNSTD	111.51	48.62	83.35	36.35	5314.73
9	Bierman et al 2009	QLD13	Queensland Escarpment, Australia	127	-16.833	145.682	318	19.3	Sedimentary	2213	22	80	60577	2102	07KNSTD	62.75	4.41	43.52	3.36	9531.81
8	Bierman et al 2001	dc-03	Coast Range, OR, USA	128	44.496	-123.922	334	20.8	Sedimentary	2457	9	80	37667	14000	KNSTD	154.38	70.35	113.67	50.15	3912.54
8	Bierman et al 2001	dc-03a	Coast Range, OR, USA	129	44.496	-123.922	334	20.8	Sedimentary	2457	9	80	41000	14000	KNSTD	140.62	55.74	104.23	41.38	4269.71
8	Bierman et al 2001	dc-03b	Coast Range, OR, USA	130	44.496	-123.922	334	20.8	Sedimentary	2457	9	80	34000	15000	KNSTD	170.47	94.96	126.19	70.32	3521.68
8	Bierman et al 2001	dc-03c	Coast Range, OR, USA	131	44.496	-123.922	334	20.8	Sedimentary	2457	9	80	38000	13000	KNSTD	152.06	60.36	112.65	44.79	3948.25
6	Bierman et al 2007	S259lc	Namibian Desert & Escarpment	132	-22.257	16.437	1088	3.7	Igneous	259	21	5	601257	10075	KNSTD	9.48	0.73	7.48	0.62	63446.7
9	Bierman et al 2009	QLD12	Queensland Escarpment, Australia	133	-16.827	145.654	460	12.2	Sedimentary	2204	22	80	130897	2162	07KNSTD	29.5	1.95	21.03	1.56	20364
6	Bierman et al 2007	Nlc4	Namibian Desert & Escarpment	134	-23.972	16.277	1584	10.3	Metamorphic	210	16	5	1427360	26280	KNSTD	5.24	0.44	4.32	0.39	115067
9	Bierman et al 2009	QLD14	Queensland Escarpment, Australia	135	-16.816	145.682	300	23	Sedimentary	2227	23	80	65629	1932	07KNSTD	57.24	3.89	39.56	2.97	10480.9
9	Bierman et al 2009	QLD4	Queensland Escarpment, Australia	136	-16.948	145.689	307	20.5	Sedimentary	2315	22	80	74661	1489	07KNSTD	50.02	3.23	34.7	2.5	11988.5
6	Bierman et al 2007	Nlc6	Namibian Desert & Escarpment	137	-23.949	16.202	1416	17.9	Metamorphic	187	16	0	665840	11932	KNSTD	10.88	0.85	8.76	0.74	55330.8
6	Bierman et al 2007	Nlc7	Namibian Desert & Escarpment	138	-23.928	16.163	1607	24.2	Igneous	206	15	0	796701	14184	KNSTD	10.1	0.8	8.24	0.7	59557
6	Bierman et al 2007	Ulc1	Namibian Desert & Escarpment	139	-23.728	16.097	1558	21.2	Igneous	187	17	0	862677	15383	KNSTD	8.96	0.72	7.29	0.62	67340.1
6	Bierman et al 2007	Ulc3	Namibian Desert & Escarpment	140	-23.587	16.046	1194	12.6	Mixed	172	18	0	683461	14468	KNSTD	9.12	0.72	7.25	0.62	66211.5
6	Bierman et al 2007	Gaub	Namibian Desert & Escarpment	141	-23.477	16.053	1035	11.8	Igneous	165	19	0	909168	19131	KNSTD	5.92	0.49	4.72	0.42	101820
6	Bierman et al 2007	Ulc2	Namibian Desert & Escarpment	142	-23.684	16.183	1802	6.7	Igneous	222	14	5	654804	11944	KNSTD	14.05	1.1	11.49	0.96	42879.3
6	Bierman et al 2007	K2	Namibian Desert & Escarpment	143	-23.804	16.606	1550	1.6	Metamorphic	249	17	0	1606237	28183	KNSTD	4.45	0.38	3.67	0.33	135605
7	Bierman et al 1998	wp-3	Wilpena Pound, Australia	144	-31.374	138.553	690	12.7	Metamorphic	442	15	42	1228665	40477	KNSTD	3.81	0.35	3.06	0.3	158447
6	Bierman et al 2007	Nlc5	Namibian Desert & Escarpment	145	-23.944	16.302	1527	8.1	Metamorphic	207	16	5	1144898	20021	KNSTD	6.43	0.53	5.28	0.46	93616.5
6	Bierman et al 2007	Nlc3	Namibian Desert & Escarpment	146	-23.952	16.228	1372	13.3	Metamorphic	180	17	5	898302	25724	KNSTD	7.58	0.64	6.16	0.55	79223.6
6	Bierman et al 2007	K1	Namibian Desert & Escarpment	147	-23.82	16.576	1570	1.8	Igneous	246	17	0	1753056	30694	KNSTD	4.09	0.36	3.38	0.31	147411
6	Bierman et al 2007	Nsl	Namibian Desert & Escarpment	148	-23.937	16.177	1235	10.2	Igneous	173	18	5	559684	18665	KNSTD	11.73	0.97	9.31	0.82	51395.7
6	Bierman et al 2007	Nsf	Namibian Desert & Escarpment	149	-23.937	16.212	1249	3.8	Metamorphic	172	17	0	1249150	41195	KNSTD	4.83	0.43	3.92	0.37	124756
6	Bierman et al 2007	Nnf	Namibian Desert & Escarpment	150	-23.957	16.158	1235	12.3	Igneous	169	17	0	1024171	24902	KNSTD	5.99	0.5	4.84	0.43	100610
6	Bierman et al 2007	G1	Namibian Desert & Escarpment	151	-23.673	16.698	1599	1.3	Igneous	255	17	5	1268894	22416	KNSTD	5.97	0.5	4.92	0.43	100781
6	Bierman et al 2007	N0	Namibian Desert & Escarpment	152	-23.972	16.089	1085	0.9	Igneous	142	18	0	983395	26428	KNSTD	5.66	0.48	4.54	0.41	106390
8	Bierman et al 2001	LUI33	Llano Uplift, TX, USA	153	30.499	-98.82	485	10.5	Igneous	739	18	17	121000	13000	KNSTD	42.15	5.48	32.07	4.28	13881.3
10	Binnie et al 2006	MHC-15	San Bernardino Mts, CA, USA	154	34.129	-116.989	2018	23.6	Igneous	740	8	49	52000	6000	NIST_30000	279.99	38.66	215.64	30.37	2300.26
10	Binnie et al 2006	MHC-14	San Bernardino Mts, CA, USA	155	34.133	-116.988	1743	21.8	Igneous	748	10	48	43000	5000	NIST_30000	282.09	38.9	219.63	30.98	2225.2
10	Binnie et al 2008	CLG	San Bernardino Mts, CA, USA	156	34.279	-117.044	1975	8.6	Igneous	688	9	12	180600	10000	NIST_30000	75.23	6.98	59.86	5.8	8324.1
10	Binnie et al 2006	MHC-13	San Bernardino Mts, CA, USA	157	34.128	-116.985	2318	25.7	Igneous	734	7	50	29000	5000	NIST_30000	594.63	114.62	465.99	90.66	1077.75
10	Binnie et al 2008	CRG	San Bernardino Mts, CA, USA	158	34.278	-117.064	1917	12.4	Igneous	708	9	16	127700	5800	NIST_30000	103.61	8.94	81.99	7.45	6046.86
10	Binnie et al 2006	MHC-8	San Bernardino Mts, CA, USA	159	34.129	-116.976	2388	25.3	Igneous	739	7	50	52000	7000	NIST_30000	341.86	53.46	270.55	42.89	1863.38
10	Binnie et al 2008	ARC	San Bernardino Mts, CA, USA	160	34.376	-117.092	1744	8	Igneous	700	10	8	215100	9400	NIST_30000	54.73	4.69	43.25	3.91	11422.4
10	Binnie et al 2006	MHC-10	San Bernardino Mts, CA, USA	161	34.139	-116.99	1749	20.3	Igneous	753	10	46	56000	4000	NIST_30000	216.01	21.88	168.97	17.84	2896.06
10	Binnie et al 2006	MHC-2	San Bernardino Mts, CA, USA	162	34.129	-116.961	2547	23.4	Igneous	747	6	46	131000	13000	NIST_30000	146.11	18.43	117.5	15.11	4327.07
10	Binnie et al 2006	MHC-2a	San Bernardino Mts, CA, USA	163	34.129	-116.961	2547	23.4	Igneous	747	6	46	152000	17000	NIST_30000	125.7	17.21	101.15	14.08	5030.07
10	Binnie et al 2006	MHC-2b	San Bernardino Mts, CA, USA	164	34.129	-116.961	2547	23.4	Igneous	747	6	46	120000	11000	NIST_30000	159.65	19.14	128.36	15.72	3959.86
10	Binnie et al 2006	MHC-2c	San Bernardino Mts, CA, USA	165	34.129	-116.961	2547	23.4	Igneous	747	6	46	121000	11000	NIST_30000	158.31	18.89	127.29	15.52	3993.21
10	Binnie et al 2008	EFKC	San Bernardino Mts, CA, USA	166	34.166	-117.049	1770	27.7	Igneous	697	10	19	7700	1300	NIST_30000	1642.09	308.22	1255.96	238.62	388.692
10	Binnie et al 2006	MHC-11	San Bernardino Mts, CA, USA	167	34.139	-116.99	1775	21.3	Igneous	746	10	48	52500	8500	NIST_30000	234.38	42.54	183.33	33.7	2672.22
10	Binnie et al 2006	MHC-11a	San Bernardino Mts, CA, USA	168	34.139	-116.99	1775	21.3	Igneous	747	10	48	46000	11000	NIST_30000	267.87	70.79	209.44	55.68	2338.1
10	Binnie et al 2006	MHC-11N	San Bernardino Mts, CA, USA	169	34.139	-116.99	1775	21.3	Igneous	748	10	48	59000	6000	NIST_30000	208.28	26.13	162.98	21.01	3007.32
10	Binnie et al 2008	MC	San Bernardino Mts, CA, USA	170	34.18	-116.944	2076	21.8	Igneous	703	9	32	26800	2000	NIST_30000	553.34	57.86	435.42	47.16	1140.9
10	Binnie et al 2008	BCT	San Bernardino Mts, CA, USA	171	34.208	-117.013	1964	27.7	Igneous	714	8	38	74400	5200	NIST_30000	184.76	18.71	145.58	15.32	3403.16
10	Binnie et al 2008	EDC	San Bernardino Mts, CA, USA	172	34.184	-116.981	2076	24.8	Igneous	697	9	31	20800	1900	NIST_30000	714.6	83.89	561.54	67.79	884.374
10	Binnie et al 2008	OGC	San Bernardino Mts, CA, USA	173	34.094	-116.94	2396	33	Igneous	707	9	20	62100	3200	NIST_30000	289.02	26.31	227.26	21.52	2219.78
10	Binnie et al 2008	WDC	San Bernardino Mts, CA, USA	174	34.184	-116.981	1922	29.2	Igneous	723	10	19	10300	1300	NIST_30000	1321.4	194.17	1032.25	154.61	477.032
10	Binnie et al 2008	CP	San Bernardino Mts, CA, USA	175	34.279	-117.035	2172	19.4	Igneous	692	7	48	97300	5500	NIST_30000	158.73	14.82	126.65	12.33	3953.78
10	Binnie et al 2008	SGC	San Bernardino Mts, CA, USA	176	34.046	-116.934	2143	30.9	Metamorphic	716	9	29	10800	1200	NIST_30000	1426.48	191.26	1124.94	154.08	442.491
10	Binnie et al 2006	MHC-12	San Bernardino Mts, CA, USA	177	34.131	-116.991	1711	18.4	Igneous	770	10	41	47000	7000	NIST_30000	252.07	42.47	196.76	33.66	2480.09
10	Binnie et al 2008	LLC	San Bernardino Mts, CA, USA	178	34.397	-117.076	1547	16.9	Igneous	682	11	5	110600	7200	NIST_30000	96.28	9.33	74.89	7.6	6489.9
10	Binnie et al 2008	TBE	San Bernardino Mts, CA, USA	179	34.195	-116.928	2116	23.9	Igneous	661	8	55	50300	2700	NIST_30000	299.01	27.19	237.23	22.57	2100.65
10	Binnie et al 2008	TBW	San Bernardino Mts, CA, USA	180	34.193	-116.932	2138	23.6	Igneous	684	8	54	62000	3000	NIST_30000	245.23	21.6	194.86	18	2561.45
10	Binnie et al 2008	FC	San Bernardino Mts, CA, USA	181	34.05	-116.946	1894	32.1	Metamorphic	714	12	38	10100	1100	NIST_30000	1322.12	173.66	1031.69	138.83	476.43
10	Binnie et al 2008	UC	San Bernardino Mts, CA, USA	182	34.085	-116.969	1925	27.9	Igneous	752	10	57	5600	1100	NIST_30000	2420.85	524.12	1899.71	415.02	259.108
10	Binnie et al 2008	GCR	San Bernardino Mts, CA, USA	183	34.394	-117.055	1637	17.5	Igneous	685	10	5	100900	6100	NIST_30000	111.56	10.48	87.15	8.59	5600.53
10	Binnie et al 2008	GC	San Bernardino Mts, CA, USA	184	34.41	-117.063	1647	15.6	Igneous	648	11	5	84200	6500	NIST_30000	136.07	14.38	105.4	11.58	4628.54
10	Binnie et al 2006	MHCW	San Bernardino Mts, CA, USA	185	34.136	-116.961	2215	30.1	Igneous	704	8	61	17000	2000	NIST_30000	937.45	131.33	747.71	106.77	668.297
10	Binnie et al 2008	OC	San Bernardino Mts, CA, USA	186	34.089	-116.941	2115	31	Metamorphic	713	7	63	4700	8600	NIST_30000	3214.67	613.91	2545.24	521.14	195.258
10	Binnie et al 2008	RSC	San Bernardino Mts, CA, USA	187	34.089	-116.957	1934	34.8	Metamorphic	713	8	53	11000	1200	NIST_30000	1237.39	162.88	971.8	131.02	506.949
10	Binnie et al 2008	TC	San Bernardino Mts, CA, USA	188	34.095	-116.984	1365	25.8	Metamorphic	674	12	35	42000	3900	NIST_30000	230.67	26.85	176.35	21.26	2707.01
11	Brown et al 1998	CAY	Cayaguás, Puerto Rico	189	18.158	-65.959	280	9.7	Igneous	2198	23	24	60600	9057	NIST_Certified	70.06	17.12	58.68	9.93	10208.3
11	Brown et al 1995	ICA	Rio Icacos, Puerto Rico	190	18.275	-65.785	220	12.8	Igneous	3001	20	72	117571	12100	NIST_Certified	61.72	10.68	27.65	3.52	21682.9
11	Brown et al 1998	GUA	Quebrada Guaba, Puerto Rico	191	18.282	-65.787	700	13.3	Igneous	3001	20	73	114386	11814	NIST_Certified	50.77	7.69	37.09	4.67	16169
14	Chappell et al 2006	2	Yangtse River, Penzhue, China	192	29.78	116.245	1858	4.3	Mixed	1001	10	24	120000	9000	NIST_30000	157.53	16.88	93.68	9.79	6415.42
14	Chappell et al 2006	8	Yangtse River, Dongting, China	193	29.779	112.47	2707	5.5	Mixed	818	7	25	160000	12000	NIST_30000	46.03	4.45	113.23	12.14	5312.35
14	Chappell et al 2006	11	Yangtse River, Qongching, China	194	29.361	106.423	3429	5.9	Mixed	706	4	24	440000	19000	NIST_30000	52.14	5.69	58.69	5.31	10256
14	Chappell et al 2006	16	Jinsha River, Yibin, China	195	28.629	104.134	3991	5.8	Mixed	584	1	21	580000	30000	NIST_30000	67.82	6.55	57.19	5.49	10527.5
14	Chappell et al 2006	17	Jinsha River, Below Yalong, China	196	26.509	101.87	4231	5.6	Mixed	537	0	21	450000	40000	NIST_30000	95.08	11.53	77.83	9.4	7735.19
14	Chappell et al 2006	19	Jinsha River, Panzhihua, China	197	26.596	101.552	4410	4.9	Mixed	447	-2	16	1095000	41500	NIST_30000	41.78	3.8	34.31	3.1	17553.1
14	Chappell et al 2006	19a	Jinsha River, Panzhihua, China	198	26.596	101.552	4410	4.9	Metamorphic	845.59	1.69	48.1941	1140000	47000	NIST_30000	40.11	3.71	32.93	3.03	18289.9
14	Chappell et al 2006	19b	Jinsha River, Panzhihua, China	199	26.596	101.552	4410	4.9	Metamorphic	845.59	1.69	48.1941	1050000	36000	NIST_30000	43.6	3.9	35.8	3.18	16820.7
14	Chappell et al 2006	10	Jialing Jiang River, Qongqing, China	200	29.876	106.403	1324	5.3	Mixed	883	12	37	170000	12500	NIST_30000	44.86	4.55	47.77	4.91	12576.2
14	Chappell et al 2006	10a	Jialing Jiang River, Qongqing, China	201	29.876	106.403	1324	5.3	Mixed	883	12	37	200000	16000	NIST_30000	163.21	17.76	32.05	3.61	14904.2
14	Chappell et al 2006	10b	Jialing Jiang River, Qongqing, China	202	29.876	106.403	1324	5.3	Mixed	883	12	37	140000	9000	NIST_30000	61.65	6.41	46.26	4.65	10273.8
14	Chappell et al 2006	4	Han Shui River, Xian Tao, China	203	30.522	112.888	769	4.1	Mixed	891	13	34	100000	6000	NIST_30000	157.53	16.88	46	4.41	9896.34
14	Chappell et al 2006	18	Yalong River, China	204	26.821	101.788	3955	7.1	Mixed	728	2	33	130000	16000	NIST_30000	276.7	41.08	208.56	31.17	2499.23
14	Chappell et al 2006	12	Min Jiang River, Yibin, China	205	28.829	104.395	2867	7.7	Mixed	965	6	35	70000	6000	NIST_30000	75.27	7.29	232.31	27.34	2187.09
14	Chappell et al 2006	6	Xiang Jian River, Changsha, China	206	28.357	112.881	335	2.5	Mixed	1504	17	18	100000	7000	NIST_30000	30.92	4.05	33.24	3.39	13081.5
14	Chappell et al 2006	7	Yuan Jian River, Chande, China	207	29.047	111.552	608	3	Mixed	1335	15	20	120000	9000	NIST_30000	67.14	6.08	33.39	3.56	13437.5
14	Chappell et al 2006	3	Gan Jian River, Nanchang, China	208	28.262	115.846	303	2.5	Mixed	1569	18	22	140000	15000	NIST_30000	30.92	4.05	22.77	3.06	19184
14	Chappell et al 2006	13	Min Jiang River, Leshan, China	209	29.623	103.755	607	1.3	Mixed	1253	16	8	50000	4000	NIST_30000	75.11	6.86	83.91	9.08	5294.79
14	Chappell et al 2006	14	Qingyi Jiang River, China	210	29.952	103.403	2030	9.7	Mixed	1141	11	34	40000	3000	NIST_30000	365.67	42.51	254.97	27.56	1925.31
14	Chappell et al 2006	15	Min Jiang River, Dujiangan, China	211	30.377	103.846	717	1.9	Mixed	1281	15	10	60000	8000	NIST_30000	103.45	15.72	75.4	11.71	5973.11
15	Clapp et al 2000	NY20	Nahal Yael, Israel	212	29.58	34.93	244	8.4	Mixed	30	23	0	123000	5000	KNSTD	36.94	2.84	26.78	2.24	16248.8
15	Clapp et al 2000	NY20A	Nahal Yael, Israel	213	29.58	34.93	244	8.4	Mixed	31	23	0	125000	5000	KNSTD	36.28	2.78	26.32	2.2	16534.4
15	Clapp et al 2000	NY20A	Nahal Yael, Israel	214	29.58	34.93	244	8.4	Mixed	32	23	0	125000	5000	KNSTD	36.28	2.78	26.32	2.2	16534.4
15	Clapp et al 2000	NY20B	Nahal Yael, Israel	215	29.58	34.93	244	8.4	Mixed	33	23	0	123000	5000	KNSTD	36.92	2.84	26.78	2.24	16248.8
15	Clapp et al 2000	NY4	Nahal Yael, Israel	216	29.58	34.93	247	8.3	Mixed	30	23	0	132000	10000	KNSTD	34.28	3.52	24.9	2.68	17506.4
15	Clapp et al 2000	NY19	Nahal Yael, Israel	217	29.58	34.93	257	6.9	Metamorphic	30	23	0	123333	7000	KNSTD	37.17	3.28	26.94	2.52	16173.4
15	Clapp et al 2000	NY19A	Nahal Yael, Israel	218	29.58	34.93	257	6.9	Metamorphic	31	23	0	120000	8000	KNSTD	38.2	3.62	27.73	2.78	15702
15	Clapp et al 2000	NY19B	Nahal Yael, Israel	219	29.58	34.93	257	6.9	Metamorphic	32	23	0	131000	6000	KNSTD	34.75	2.79	25.27	2.2	17261.7
15	Clapp et al 2000	NY19C	Nahal Yael, Israel	220	29.58	34.93	257	6.9	Metamorphic	33	23	0	119000	7000	KNSTD	38.55	3.43	27.98	2.65	15557.7
15	Clapp et al 2000	NY18	Nahal Yael, Israel	221	29.58	34.93	272	5.8	Metamorphic	30	22	0	137000	7500	KNSTD	33.79	2.95	24.35	2.26	17962.8
15	Clapp et al 2000	NY18A	Nahal Yael, Israel	222	29.58	34.93	272	5.8	Metamorphic	31	22	0	120000	7000	KNSTD	38.49	3.41	28.01	2.64	15565.9
15	Clapp et al 2000	NY18B	Nahal Yael, Israel	223	29.58	34.93	272	5.8	Metamorphic	32	22	0	127000	7000	KNSTD	36.21	3.13	26.38	2.44	16548.2
15	Clapp et al 2000	NY18C	Nahal Yael, Israel	224	29.58	34.93	272	5.8	Metamorphic	33	22	0	142000	9000	KNSTD	32.08	2.99	23.44	2.31	18676.1
15	Clapp et al 2000	NY18C	Nahal Yael, Israel	225	29.58	34.93	272	5.8	Metamorphic	34	22	0	159000	7000	KNSTD	28.37	2.28	20.79	1.81	21126.3
17	Clapp et al 2002	2	Yuma Wash, AZ, USA	226	33.04	-114.522	281	6.2	Igneous	105	22	5	114276	10447	KNSTD	43.01	5.1	31.06	3.72	14153.2
17	Clapp et al 2002	5A	Yuma Wash, AZ, USA	227	33.089	-114.524	319	6.1	Igneous	110	21	5	135793	7495	KNSTD	36.16	3.15	26.62	2.48	16641.2
17	Clapp et al 2002	17A	Yuma Wash, AZ, USA	228	33.117	-114.505	336	6	Igneous	112	21	5	154444	6361	KNSTD	31.83	2.51	23.53	2.01	18914.5
17	Clapp et al 2002	19	Yuma Wash, AZ, USA	229	33.155	-114.516	375	7.4	Igneous	116	21	5	184715	9131	KNSTD	27.09	2.3	20.03	1.82	22404.3
17	Clapp et al 2002	4	Yuma Wash, AZ, USA	230	33.089	-114.531	348	6.4	Igneous	97	22	5	124484	10699	KNSTD	38	4.26	29.78	3.44	14893
17	Clapp et al 2002	4A	Yuma Wash, AZ, USA	231	33.089	-114.531	348	6.4	Igneous	98	22	5	114601	10596	KNSTD	41.24	4.8	32.48	3.91	13629.1
17	Clapp et al 2002	4B	Yuma Wash, AZ, USA	232	33.089	-114.531	348	6.4	Igneous	99	22	5	134367	10803	KNSTD	34.75	3.71	27.48	3.06	16164.6
17	Clapp et al 2002	21A	Yuma Wash, AZ, USA	233	33.177	-114.517	567	7.8	Igneous	120	21	5	218972	8081	KNSTD	22.66	1.78	19.19	1.64	23875.6
17	Clapp et al 2002	18A	Yuma Wash, AZ, USA	234	33.146	-114.499	307	3.9	Igneous	110	22	5	156371	6095	KNSTD	30.78	2.39	22.76	1.92	19512.4
17	Clapp et al 2002	3A	Yuma Wash, AZ, USA	235	33.098	-114.534	250	7	Igneous	99	22	5	116113	7081	KNSTD	40.99	3.71	29.9	2.88	14664.5
17	Clapp et al 2002	28	Yuma Wash, AZ, USA	236	33.207	-114.519	439	9.2	Igneous	125	21	5	216229	9673	KNSTD	23.55	1.95	17.76	1.58	25520.8
17	Clapp et al 2002	27	Yuma Wash, AZ, USA	237	33.169	-114.514	378	8	Igneous	117	21	5	165897	8879	KNSTD	30.27	2.63	22.5	2.09	19899
16	Clapp et al 2001	ECAC11	Arroyo Chavez, NM, USA	238	35.704	-107.107	1949	4.2	Sedimentary	279	10	5	119333	13000	KNSTD	113.54	16.41	93.22	12.67	5330.03
17	Clapp et al 2002	16A	Yuma Wash, AZ, USA	239	33.107	-114.524	254	8.4	Igneous	103	22	5	83805	5252	KNSTD	58.23	5.27	42.21	4.06	10323.9
17	Clapp et al 2002	15	Yuma Wash, AZ, USA	240	33.082	-114.535	227	6.1	Igneous	96	22	4	125762	7641	KNSTD	37.16	3.45	27.03	2.61	16208.8
17	Clapp et al 2002	22A	Yuma Wash, AZ, USA	241	33.17	-114.52	305	5.4	Igneous	107	21	5	153171	14132	KNSTD	31.5	3.7	23.24	2.83	19103.6
17	Clapp et al 2002	20A	Yuma Wash, AZ, USA	242	33.163	-114.522	303	6.8	Igneous	105	22	5	191961	11049	KNSTD	24.57	2.23	18.26	1.76	24457
17	Clapp et al 2002	14	Yuma Wash, AZ, USA	243	33.086	-114.558	246	6.9	Igneous	97	22	5	123954	6274	KNSTD	38.11	3.22	27.83	2.5	15773
16	Clapp et al 2001	ECAC10	Arroyo Chavez, NM, USA	244	35.699	-107.101	1978	4.7	Sedimentary	283	10	5	198000	9000	KNSTD	68.53	5.98	56.83	5.21	8784.36
17	Clapp et al 2002	13	Yuma Wash, AZ, USA	245	33.077	-114.57	123	6.3	Igneous	97	22	5	157606	9770	KNSTD	29.9	2.84	19.71	1.94	22128.2
17	Clapp et al 2002	11	Yuma Wash, AZ, USA	246	33.076	-114.572	264	6.6	Igneous	98	22	5	160561	7699	KNSTD	29.18	2.42	21.44	1.92	20647.8
16	Clapp et al 2001	ECAC9	Arroyo Chavez, NM, USA	247	35.693	-107.1	1992	5.3	Sedimentary	289	9	5	135000	6000	KNSTD	102.04	8.79	84.54	7.66	5893.51
17	Clapp et al 2002	12	Yuma Wash, AZ, USA	248	33.076	-114.572	255	6.2	Igneous	96	22	5	136070	8437	KNSTD	34.55	3.19	25.38	2.48	17347.6
16	Clapp et al 2001	ECAC8	Arroyo Chavez, NM, USA	249	35.669	-107.09	2004	5.3	Sedimentary	289	9	5	174000	9000	KNSTD	79.39	7.2	65.83	6.24	7583.73
19	Cox et al 2009	2005-3C	Amparafaravola, Madagascar	250	-17.55	48.208	867	7.3	Metamorphic	1135	20	5	340000	11000	07KNSTD	12.95	1.02	9.84	0.84	46405.1
19	Cox et al 2009	2004-9A	Ikopa watershed, Madagascar	251	-18.95	47.526	1453	8.5	Metamorphic	1392	16	14	1000000	23000	07KNSTD	5.79	0.49	5.77	0.48	104330
19	Cox et al 2009	2004-6A	Onibe watershed, Madagascar	252	-19.005	47.125	1636	8.4	Metamorphic	1436	16	5	590000	18000	07KNSTD	11.81	0.97	11.67	0.96	51574.6
19	Cox et al 2009	2004-2A	Miarinarivo, Madagascar	253	-18.945	46.823	1328	8.7	Metamorphic	1528	18	6	370000	14000	07KNSTD	15.97	1.31	15.96	1.31	37672.8
19	Cox et al 2009	2005-7	Amparafaravola, Madagascar	254	-17.628	48.204	884	8.6	Metamorphic	1150	21	5	210000	6000	07KNSTD	22.27	1.64	22.26	1.64	26972.8
19	Cox et al 2009	2005-6	Amparafaravola, Madagascar	255	-17.565	48.264	855	8.3	Metamorphic	1121	20	7	430000	12000	07KNSTD	9.87	0.78	9.88	0.78	60841.1
19	Cox et al 2009	2005-3B	Amparafaravola, Madagascar	256	-17.55	48.208	880	6.2	Metamorphic	1134	20	5	410000	13000	07KNSTD	10.59	0.85	10.59	0.85	56761.7
20	Croke, J., et al. (2015)	1	Weany Left Arm, QLD, Australia	258	-19.8934	146.523	290	1.45	Mixed	678	23	6.52106	266000	18000	NIST_30000	15.33	± 1.41	13.35	1.35	44995.6
20	Croke, J., et al. (2015)	2	Weany Right Arm, QLD, Australia	259	-19.8886	146.523	291	1.35	Mixed	678	23	6.50224	209000	10000	NIST_30000	19.89	± 1.67	17.55	1.48	34174.9
20	Croke, J., et al. (2015)	3	Weany gauge, QLD, Australia	260	-19.9135	146.494	282	1.41	Mixed	676.022	23	7.87123	202000	25000	NIST_30000	20.52	± 3.02	18.15	2.74	33068.8
20	Croke, J., et al. (2015)	4	Weany 2, QLD, Australia	261	-19.9187	146.496	282	1.43	Mixed	677.241	23	8.88838	245000	11000	NIST_30000	16.68	± 1.37	14.59	1.22	41152.3
20	Croke, J., et al. (2015)	5	Stockyard Creek, QLD, Australia	262	-19.7211	146.427	321	2.68	Mixed	653.591	22	9.89929	387000	31000	NIST_30000	10.35	± 0.81	8.82	1.02	68114.1
20	Croke, J., et al. (2015)	6	Weany 3, QLD, Australia	263	-19.9241	146.484	280	1.45	Mixed	675.412	23	8.89825	190000	10000	NIST_30000	21.88	± 1.88	19.42	1.69	30896.4
20	Croke, J., et al. (2015)	7	Upper Fanning East, QLD, Australia	264	-19.6498	146.495	460	8.5	Mixed	773.681	22	34.6749	203000	12000	NIST_30000	22.62	± 3.07	19.99	1.83	30019.9
20	Croke, J., et al. (2015)	8	Station Creek gauge, QLD, Australia	265	-19.9015	146.491	300	1.78	Mixed	694.932	22.3362	7.93521	180000	16000	NIST_30000	23.42	± 2.75	20.87	2.42	28752.7
20	Croke, J., et al. (2015)	9	Upper Fanning West, QLD, Australia	266	-19.6356	146.454	476	6.17	Mixed	754.523	22	31.1399	269000	22000	NIST_30000	16.95	± 1.91	14.73	1.66	40756
20	Croke, J., et al. (2015)	10	Fanning River Station, QLD, Australia	267	-19.7339	146.428	419	5.73	Mixed	728.114	22	25.6962	240000	15000	NIST_30000	18.51	± 2.24	16.19	1.55	37083.4
20	Croke, J., et al. (2015)	11	Fanning River, QLD, Australia	268	-19.9028	146.485	382	4.62	Mixed	705.575	22.0773	20.7502	219000	11000	NIST_30000	19.98	± 1.70	17.57	1.51	34155.2
20	Croke, J., et al. (2015)	12	Middle Fanning, QLD, Australia	269	-19.9241	146.48	367	4.13	Mixed	703.355	22.1278	18.5701	256000	15000	NIST_30000	16.76	± 1.52	14.61	1.36	41095.2
20	Croke, J., et al. (2015)	13	Lower Fanning River, QLD, Australia	270	-19.9797	146.448	353	3.73	Mixed	696.826	22.262	17.4254	247000	11000	NIST_30000	17.28	± 1.43	15.09	1.26	39798
20	Croke, J., et al. (2015)	14	Upper Macrossan, QLD, Australia	271	-19.9868	146.429	516	2.91	Mixed	671.272	22.5737	20.0526	289000	15000	NIST_30000	16.14	± 1.43	13.96	1.24	43035
20	Croke, J., et al. (2015)	15	Macrossan Bridge, QLD, Australia	272	-19.9971	146.436	511	2.94	Mixed	677.66	22.4965	19.3529	282000	22000	NIST_30000	16.51	± 1.76	14.3	1.56	41968.3
20	Croke, J., et al. (2015)	16	Upper Burdekin Falls dam, QLD, Australia	273	-20.2657	146.863	493	2.9	Mixed	683.453	22.6058	16.7652	276000	14000	NIST_30000	16.61	± 1.43	14.56	1.28	41238.2
20	Croke, J., et al. (2015)	18	Bowen River (at Strathbowen), QLD, Australia	274	-20.5306	147.557	350	6.73	Mixed	730.648	22.0304	16.3849	149000	78000	NIST_30000	29.56	± 2.49	26.7	20.49	22463.7
20	Croke, J., et al. (2015)	19	Upper Suttor River, QLD, Australia	275	-21.5379	147.047	279	0.9	Mixed	608.181	21.7501	18.0019	731000	27000	NIST_30000	4.93	± 0.44	4.16	0.38	144888
20	Croke, J., et al. (2015)	20	Cape River, QLD, Australia	276	-20.9983	146.425	345	1.41	Mixed	644.332	22.8646	12.4053	352000	15000	NIST_30000	11.8	± 0.99	10.2	0.87	58905.8
20	Croke, J., et al. (2015)	21	Belyando River Crossing, QLD, Australia	277	-21.5348	146.86	330	1.25	Mixed	620	23	17.3012	514000	19000	NIST_30000	7.69	± 0.65	6.56	0.57	91590.8
20	Croke, J., et al. (2015)	22	Lower Suttor River (at St. Ann), QLD, Australia	278	-21.237	146.926	313	1.21	Mixed	614.95	22.1092	17.1413	634000	25000	NIST_30000	5.96	± 0.53	5.03	0.46	119716
20	Croke, J., et al. (2015)	17	Lower Burdekin, QLD, Australia	279	-19.8924	147.23	362	2.4	Mixed	666.137	22.4625	15.8158	263000	12000	NIST_30000	16.22	± 1.35	14.12	1.19	42510.2
21	Cyr and Granger 2008	8	Montone at Davadola, Italy	280	44	12	585	16.8	Sedimentary	860	10	51	9576	1482	07KNSTD	659.56	112.81	651.06	111.5	921.062
21	Cyr and Granger 2008	6	Lamone at San Eufemia, Italy	281	44	12	616	18.1	Sedimentary	901	10	63	18354	912	07KNSTD	347.18	28.31	344.12	28.05	1742.97
21	Cyr and Granger 2008	4	Senio at Casoloa Valsenio, Italy (B)	282	44	12	592	17.7	Sedimentary	905	10	58	11628	2052	07KNSTD	543.03	105.25	537.67	104.06	1115.36
21	Cyr and Granger 2008	3	Senio at Casoloa Valsenio, Italy	283	44	12	592	17.7	Sedimentary	905	10	58	18354	1482	07KNSTD	340.68	35.31	338.97	35.2	1769.36
21	Cyr and Granger 2008	5	Lamone at Biforco, Italy	284	44	12	753	19.2	Sedimentary	942	9	76	20178	1026	07KNSTD	342.75	28.54	340.81	28.33	1760.47
21	Cyr and Granger 2008	7	Montone at San Benetto, Italy	285	44	12	788	19	Sedimentary	919	9	76	17784	2736	07KNSTD	398.25	68.24	395.87	67.79	1515.7
21	Cyr and Granger 2008	2	Senio at Palazzuolo, Italy	286	44	12	712	18.1	Sedimentary	951	10	67	16986	2736	07KNSTD	397.13	70.85	395.31	70.47	1517.6
21	Cyr and Granger 2008	1	Visano at Palazzuolo, Italy	287	44	12	724	18.8	Sedimentary	963	9	62	19152	2052	07KNSTD	353.67	44.77	352.78	44.76	1700.6
22	Cyr et al 2010	2	Fiumedinisi at Nizza di Scilia	288	38.003	15.405	667	22.6	Mixed	729	14	49	4200	1100	07KNSTD	1554.14	448.43	1477.41	426.24	405.821
22	Cyr et al 2010	5	Torno	289	38.005	16.084	433	16.3	Mixed	824	15	46	7900	500	07KNSTD	720.27	63.94	684.16	60.66	875.904
22	Cyr et al 2010	1	Pagliara at Roccalumera	290	37.967	15.381	594	21.7	Mixed	715	14	50	5900	400	07KNSTD	1059.23	98.26	1006.43	93.25	595.642
22	Cyr et al 2010	3	San Elia at Pentedatillo	291	37.943	15.758	564	16.3	Mixed	796	14	26	2800	300	07KNSTD	2189.54	274.05	2089.79	261.44	286.821
22	Cyr et al 2010	4	San Pasquale at Palizzi	292	37.948	15.962	545	19.2	Mixed	813	15	34	4100	750	07KNSTD	1495.22	298.35	1410.16	281.27	425.044
22	Cyr et al 2010	4a	San Pasquale at Palizzi	293	37.948	15.962	545	19.2	Mixed	814	15	34	5400	600	07KNSTD	1079.22	139.03	1069.39	137.7	560.504
22	Cyr et al 2010	4b	San Pasquale at Palizzi	294	37.948	15.962	545	19.2	Mixed	815	15	34	2800	900	07KNSTD	2086.31	759.7	2067.39	752.78	289.914
23	Delunel et al 2010	Rd01	Romanche, France	295	45.053	5.844	2079	28.4	Mixed	1458	2	26	38700	6700	NIST_27900	446.13	86.6	415.37	80.55	1447.71
23	Delunel et al 2010	Mb130	Drac, France	296	44.799	5.959	1765	24.7	Mixed	1232	4	35	22400	4200	NIST_27900	623.86	129.79	588.41	122.31	1021.5
23	Delunel et al 2010	Rd02	Veneon, France	297	45.015	6.062	2368	32.7	Mixed	1554	0	18	25000	4400	NIST_27900	807.35	159.31	768.81	151.6	782.352
23	Delunel et al 2010	Rd09	Bonne, France	298	44.891	5.887	1801	30.8	Mixed	1311	3	40	50700	9800	NIST_27900	280.86	60.27	265	56.83	2268.47
23	Delunel et al 2010	Rd03	Upper Romanche, France	299	45.038	6.192	2402	26	Mixed	1584	0	12	17100	3000	NIST_27900	1190.44	234.17	1148.79	225.86	523.58
23	Delunel et al 2010	Mb146	Severaisse, France	300	44.787	6.069	2024	31.8	Mixed	1356	2	29	24700	4500	NIST_27900	658.99	133.79	627.51	127.31	958.159
23	Delunel et al 2010	Rd10	Upper Bonne, France	301	44.881	5.985	1996	31.4	Mixed	1388	2	30	41100	8200	NIST_27900	388.06	85.87	370.25	81.89	1623.94
23	Delunel et al 2010	Rd07	Gyr, France	302	44.87	6.485	2530	29.8	Mixed	1629	-1	13	14500	2500	NIST_27900	1527.4	296.13	1459.2	282.72	412.244
23	Delunel et al 2010	Rd08	Roizonne, France	303	44.949	5.868	1738	31	Mixed	1300	3	48	38700	6800	NIST_27900	347.47	68.11	334.46	65.53	1797.15
23	Delunel et al 2010	Rd05	Saint Pierre, France	304	44.893	6.445	2767	30.4	Mixed	1747	-2	6	22300	4300	NIST_27900	1128.09	242.69	1090.82	234.59	551.582
23	Delunel et al 2010	Rd06	Celse Niere, France	305	44.881	6.442	2687	30.7	Mixed	1694	-1	19	19800	3400	NIST_27900	1211.92	234.43	1172.33	226.67	513.196
23	Delunel et al 2010	Rd04	Tabuc, France	306	44.987	6.481	2491	27.6	Mixed	1627	0	25	16000	3300	NIST_27900	1319.85	302.08	1294.42	296.2	464.713
25	DiBiase et al 2009	SGB1	San Gabriel Mts, CA, USA	307	34.304	-118.156	1402	22.2	Mixed	621	12	23	73201	14600	07KNSTD	121.88	26.9	120.4	26.57	4988.99
25	DiBiase et al 2009	SGB12	San Gabriel Mts, CA, USA	308	34.24	-117.761	1801	32.5	Mixed	741	10	38	11070	630	07KNSTD	1063.98	97.13	1020.8	92.82	588.526
25	DiBiase et al 2009	SG159	San Gabriel Mts, CA, USA	309	34.294	-117.741	1954	32.2	Metamorphic	768	9	37	17150	1670	07KNSTD	737.79	90	719	87.6	835.756
25	DiBiase et al 2009	SGB3	San Gabriel Mts, CA, USA	310	34.31	-118.121	1439	20.4	Mixed	657	12	26	96740	13990	07KNSTD	93.62	15.44	92.55	15.27	6491.32
25	DiBiase et al 2009	SGB2	San Gabriel Mts, CA, USA	311	34.304	-118.108	1449	20.2	Mixed	659	12	25	69030	17250	07KNSTD	132.95	36.89	131.44	36.47	4570.01
25	DiBiase et al 2009	SGB11	San Gabriel Mts, CA, USA	312	34.295	-117.739	1952	31.9	Metamorphic	764	9	37	14820	670	07KNSTD	853.69	72.66	831.52	70.58	722.656
25	DiBiase et al 2009	SG158	San Gabriel Mts, CA, USA	313	34.304	-117.732	1950	30.9	Metamorphic	758	9	41	11680	1390	07KNSTD	1077.39	151.48	1054.73	148.17	569.713
25	DiBiase et al 2009	SG137	San Gabriel Mts, CA, USA	314	34.271	-117.889	1526	31.8	Mixed	694	11	42	15050	1400	07KNSTD	657.28	76.75	640.66	74.7	937.365
25	DiBiase et al 2009	SG141	San Gabriel Mts, CA, USA	315	34.252	-117.973	1522	27.9	Mixed	691	11	28	30450	2380	07KNSTD	321.59	33.83	314.29	33.01	1910.97
25	DiBiase et al 2009	SGB13	San Gabriel Mts, CA, USA	316	34.295	-117.742	1960	32.9	Metamorphic	776	9	37	28220	1840	07KNSTD	448.71	43.8	437.46	42.62	1373.71
25	DiBiase et al 2009	SG162	San Gabriel Mts, CA, USA	317	34.163	-117.635	1570	32.1	Mixed	762	12	34	33690	4630	07KNSTD	304.06	47.76	291.25	45.69	2062.34
25	DiBiase et al 2009	SG157	San Gabriel Mts, CA, USA	318	34.304	-117.73	2019	33.1	Metamorphic	782	8	27	11680	1570	07KNSTD	1129.5	175.02	1097.16	169.86	547.728
25	DiBiase et al 2009	SG0743	San Gabriel Mts, CA, USA	319	34.303	-117.981	1726	25.4	Igneous	741	10	16	42700	2890	07KNSTD	255.87	25.2	251.79	24.77	2386.21
25	DiBiase et al 2009	SG138	San Gabriel Mts, CA, USA	320	34.27	-117.891	1383	32.6	Mixed	648	13	40	18650	2750	07KNSTD	487.31	80.81	475.45	78.8	1262.82
25	DiBiase et al 2009	SGB9	San Gabriel Mts, CA, USA	321	34.301	-118.255	1140	29.8	Mixed	508	14	33	15330	560	07KNSTD	510.45	38.74	504.13	38.19	1190.45
25	DiBiase et al 2009	SG161	San Gabriel Mts, CA, USA	322	34.301	-117.761	1955	33.4	Metamorphic	805	9	37	12030	1690	07KNSTD	1044.44	167.58	1026.91	164.68	585.149
25	DiBiase et al 2009	SGB6	San Gabriel Mts, CA, USA	323	34.327	-118.25	1260	29.5	Mixed	516	13	36	29390	12460	07KNSTD	281.97	147.58	280.13	146.62	2143.11
25	DiBiase et al 2009	SGB5	San Gabriel Mts, CA, USA	324	34.328	-118.12	1353	23.1	Mixed	537	13	17	56530	10860	07KNSTD	153.43	32.58	152.27	32.34	3944.04
25	DiBiase et al 2009	SG0703	San Gabriel Mts, CA, USA	325	34.307	-118.102	1348	25.8	Mixed	654	12	46	12540	830	07KNSTD	699.42	66.45	695.23	66.02	863.523
25	DiBiase et al 2009	SG0728	San Gabriel Mts, CA, USA	326	34.36	-117.9	2088	22.4	Igneous	796	8	37	110910	6080	07KNSTD	118.85	10.97	118.45	10.93	5076.17
25	DiBiase et al 2009	SG207	San Gabriel Mts, CA, USA	327	34.239	-117.806	1006	30.5	Mixed	579	15	38	23040	2330	07KNSTD	314.18	38.29	309.12	37.65	1941.14
25	DiBiase et al 2009	SG140	San Gabriel Mts, CA, USA	328	34.241	-117.95	1073	27.5	Mixed	564	14	31	32490	1990	07KNSTD	228.92	20.78	226.74	20.56	2647.04
25	DiBiase et al 2009	SGB10	San Gabriel Mts, CA, USA	329	34.28	-118.196	1108	28.3	Mixed	518	13	45	22560	760	07KNSTD	337.33	25.13	335.03	24.94	1791.34
25	DiBiase et al 2009	SG128	San Gabriel Mts, CA, USA	330	34.336	-118.01	1739	13.5	Igneous	794	10	19	250690	20680	07KNSTD	41.73	4.69	41.67	4.68	14428.8
25	DiBiase et al 2009	SG0730	San Gabriel Mts, CA, USA	331	33.493	-118.152	1177	25.8	Mixed	492	13	20	11550	2640	07KNSTD	688.86	172.63	676.63	169.53	886.929
25	DiBiase et al 2009	SGB4	San Gabriel Mts, CA, USA	332	34.276	-118.026	1519	19.7	Igneous	737	11	43	244330	243440	07KNSTD	37.41	9.71	37.31	5229.14	16116.2
25	DiBiase et al 2009	SG206	San Gabriel Mts, CA, USA	333	34.23	-117.791	862	27.7	Mixed	610	15	51	18560	5210	07KNSTD	355.4	111.13	354.46	110.84	1692.25
25	DiBiase et al 2009	SG0729	San Gabriel Mts, CA, USA	334	34.358	-117.904	2127	21.5	Igneous	800	7	34	155050	7650	07KNSTD	86.48	7.75	86.19	7.72	6976.6
25	DiBiase et al 2009	SG116	San Gabriel Mts, CA, USA	335	34.278	-118.021	1530	19.9	Igneous	749	11	50	27150	2540	07KNSTD	355.33	41.69	354.67	41.61	1693.41
25	DiBiase et al 2009	SG151	San Gabriel Mts, CA, USA	336	34.319	-117.799	2282	28.9	Metamorphic	791	7	29	34820	10270	07KNSTD	428.09	142.1	426.05	141.43	1411.07
25	DiBiase et al 2009	SG163	San Gabriel Mts, CA, USA	337	34.163	-117.365	553	1.7	Metamorphic	458	17	6	43130	2830	07KNSTD	125.81	11.58	125.69	11.57	4770.89
25	DiBiase et al 2009	SG123	San Gabriel Mts, CA, USA	338	34.35	-118.049	1732	26.2	Igneous	679	11	32	93680	3950	07KNSTD	114.85	9.59	114	9.51	5271.71
25	DiBiase et al 2009	SGB7	San Gabriel Mts, CA, USA	339	34.296	-118.148	1318	31.9	Igneous	627	12	50	29160	4740	07KNSTD	293.38	53.07	291.88	52.79	2057.04
25	DiBiase et al 2009	SG152	San Gabriel Mts, CA, USA	340	34.321	-117.801	2317	29.1	Metamorphic	798	7	35	199290	9520	07KNSTD	74.85	6.72	74.53	6.69	8070.17
25	DiBiase et al 2009	SG127	San Gabriel Mts, CA, USA	341	34.217	-118.085	1347	35.8	Mixed	593	13	50	10260	870	07KNSTD	854.9	93.25	848.85	92.54	707.227
25	DiBiase et al 2009	SG126	San Gabriel Mts, CA, USA	342	34.217	-118.083	1359	33.9	Mixed	587	13	53	12940	900	07KNSTD	682.51	66.55	676.95	65.96	886.849
25	DiBiase et al 2009	SG131	San Gabriel Mts, CA, USA	343	34.364	-117.992	1739	12.3	Igneous	796	10	16	102880	12700	07KNSTD	104.11	15.14	104.06	15.14	5775.19
25	DiBiase et al 2009	SG0740	San Gabriel Mts, CA, USA	344	34.32	-117.966	1912	23.2	Igneous	784	10	5	78640	4280	07KNSTD	152.28	13.85	151.36	13.76	3971.27
25	DiBiase et al 2009	SG125	San Gabriel Mts, CA, USA	345	34.21	-118.08	1333	31.1	Mixed	617	13	49	16140	1320	07KNSTD	538	57.44	533.93	56.98	1124.38
25	DiBiase et al 2009	SG124	San Gabriel Mts, CA, USA	346	34.337	-118.048	1543	24.5	Igneous	632	12	11	52550	3060	07KNSTD	184.46	16.86	183.45	16.76	3274.53
25	DiBiase et al 2009	SG132	San Gabriel Mts, CA, USA	347	34.364	-117.99	1730	14.5	Igneous	804	10	18	94480	4540	07KNSTD	112.95	9.79	112.9	9.78	5323.33
25	DiBiase et al 2009	SG150	San Gabriel Mts, CA, USA	348	34.281	-118.027	1511	22.4	Igneous	661	12	19	23820	2570	07KNSTD	401.25	51.94	400.27	51.81	1500.39
25	DiBiase et al 2009	SG130	San Gabriel Mts, CA, USA	349	34.379	-117.99	1720	18.9	Igneous	746	10	11	138470	9040	07KNSTD	76.01	7.46	75.96	7.45	7912.84
25	DiBiase et al 2009	SG129	San Gabriel Mts, CA, USA	350	34.339	-118.011	1761	15	Igneous	805	10	10	213830	57300	07KNSTD	49.85	15.07	49.79	15.05	12076.5
25	DiBiase et al 2009	SG0702	San Gabriel Mts, CA, USA	351	34.38	-118.028	2072	18.5	Igneous	790	8	36	167580	8310	07KNSTD	77.14	6.92	77.14	6.92	7795.22
25	DiBiase et al 2009	SG118	San Gabriel Mts, CA, USA	352	34.276	-118.026	1472	23.2	Igneous	726	11	26	2570	2250	07KNSTD	3658.42	1006.73	3654.38	13706.9	164.3
25	DiBiase et al 2009	SG0701	San Gabriel Mts, CA, USA	353	34.363	-117.992	1680	8.8	Igneous	769	10	5	81270	3490	07KNSTD	127.76	10.66	127.76	10.66	4703.49
25	DiBiase et al 2009	SG136	San Gabriel Mts, CA, USA	354	34.327	-117.788	2259	23.3	Metamorphic	789	7	44	103090	4450	07KNSTD	140.85	12.15	140.76	12.14	4271.86
25	DiBiase et al 2009	SG205	San Gabriel Mts, CA, USA	355	34.36	-117.991	1693	9.2	Igneous	770	10	5	89340	5770	07KNSTD	116.91	11.32	116.91	11.32	5140.02
25	DiBiase et al 2009	SG204	San Gabriel Mts, CA, USA	356	34.359	-117.991	1704	9	Igneous	768	10	5	16000	2180	07KNSTD	668.69	104.15	668.68	104.15	898.344
27	Duxbury 2008	SH-56	Stanley, VA, USA	357	38.532	-78.603	529	8.7	Mixed	1026	10	48	813862	15338	KNSTD	6.59	0.54	6.09	0.5	98765.4
27	Duxbury 2008	SH-01	Old Rag Mountain, VA, USA	358	38.571	-78.287	703	16.8	Igneous	1144	9	80	187000	6750	KNSTD	36.12	2.83	34.67	2.71	17322.2
27	Duxbury 2008	SH-01A	Old Rag Mountain, VA, USA	359	38.571	-78.287	703	16.8	Igneous	1145	9	80	213000	6000	KNSTD	30.49	2.3	30.19	2.27	19899
27	Duxbury 2008	SH-01B	Old Rag Mountain, VA, USA	360	38.571	-78.287	703	16.8	Igneous	1146	9	80	209000	8000	KNSTD	31.11	2.49	30.81	2.46	19499.6
27	Duxbury 2008	SH-01C	Old Rag Mountain, VA, USA	361	38.571	-78.287	703	16.8	Igneous	1147	9	80	187000	9000	KNSTD	35.01	2.98	34.67	2.95	17322.2
27	Duxbury 2008	SH-01D	Old Rag Mountain, VA, USA	362	38.571	-78.287	703	16.8	Igneous	1148	9	80	139000	4000	KNSTD	47.88	3.54	47.42	3.5	12662.2
27	Duxbury 2008	SH-25	Browns Cove, VA, USA	363	38.148	-78.749	709	17.3	Metamorphic	1147	10	73	729171	32513	KNSTD	7.92	0.73	7.89	0.72	76266.7
27	Duxbury 2008	SH-11	Washington, VA, USA	364	38.653	-78.245	558	16.2	Igneous	1094	10	80	359862	8625	KNSTD	15.63	1.19	15.51	1.19	38756.9
27	Duxbury 2008	SH-52	Chester Gap, VA, USA	365	38.811	-78.234	572	14.6	Igneous	1069	10	79	487595	10520	KNSTD	11.33	0.88	11.25	0.88	53434.9
27	Duxbury 2008	SH-23	Big Meadows, VA, USA	366	38.869	-78.178	494	12.5	Mixed	1053	10	73	332805	7324	KNSTD	16.2	1.22	16.18	1.22	37129.9
27	Duxbury 2008	SH-48	Washington, VA, USA	367	38.838	-78.106	397	10.6	Mixed	1045	10	77	380207	8347	KNSTD	13.07	0.99	13	0.99	46224.1
27	Duxbury 2008	SH-38	Grottoes, VA, USA	368	38.257	-78.769	643	19.2	Mixed	1098	10	79	671159	12349	KNSTD	8.27	0.66	8.24	0.66	72979.4
27	Duxbury 2008	SH-12	Old Rag Mountain, VA, USA	369	38.615	-78.257	693	15.1	Igneous	1145	9	80	428488	10094	KNSTD	14.24	1.11	14.13	1.1	42540.7
27	Duxbury 2008	SH-10	Thornton Gap, VA, USA	370	38.657	-78.282	651	16.7	Igneous	1115	9	80	362424	7784	KNSTD	16.58	1.26	16.46	1.25	36512.2
27	Duxbury 2008	SH-16	Old Rag Mountain, VA, USA	371	38.542	-78.352	875	13.7	Metamorphic	1197	8	80	332717	6933	KNSTD	21.31	1.61	21.1	1.59	28490
27	Duxbury 2008	SH-04	Crimora, VA, USA	372	38.199	-78.794	651	21.3	Sedimentary	1111	10	74	1167500	152500	KNSTD	4.58	0.79	4.42	0.76	136228
27	Duxbury 2008	SH-04A	Crimora, VA, USA	373	38.199	-78.794	651	21.3	Sedimentary	1111	10	74	1230000	160000	KNSTD	4.18	0.72	4.16	0.72	144888
27	Duxbury 2008	SH-04B	Crimora, VA, USA	374	38.199	-78.794	651	21.3	Sedimentary	1111	10	74	1350000	170000	KNSTD	3.75	0.64	3.74	0.64	161469
27	Duxbury 2008	SH-04C	Crimora, VA, USA	375	38.199	-78.794	651	21.3	Sedimentary	1111	10	74	1210000	160000	KNSTD	4.26	0.74	4.24	0.74	142109
27	Duxbury 2008	SH-04D	Crimora, VA, USA	376	38.199	-78.794	651	21.3	Sedimentary	1111	10	74	880000	120000	KNSTD	6.13	1.07	6.11	1.06	98601.1
27	Duxbury 2008	SH-47	Washington, VA, USA	377	38.647	-78.209	301	11	Igneous	1045	11	63	394263	8380	KNSTD	11.61	0.88	11.57	0.88	51936.2
27	Duxbury 2008	SH-19	Fletcher, VA, USA	378	38.471	-78.498	828	15.9	Metamorphic	1173	9	78	534730	10366	KNSTD	12.27	0.96	12.21	0.95	49259.6
27	Duxbury 2008	SH-49	Front Royal, VA, USA	379	38.927	-78.176	277	8	Mixed	1000	11	51	1242250	20355	KNSTD	3.02	0.27	3.01	0.27	200200
27	Duxbury 2008	SH-03	McGaheysville, VA, USA	380	38.362	-78.654	498	15.4	Metamorphic	1060	11	71	717500	92500	KNSTD	7.03	1.15	6.84	1.13	87921.7
27	Duxbury 2008	SH-03A	McGaheysville, VA, USA	381	38.362	-78.654	498	15.4	Metamorphic	1060	11	71	570000	70000	KNSTD	8.89	1.39	8.87	1.39	67802.4
27	Duxbury 2008	SH-03B	McGaheysville, VA, USA	382	38.362	-78.654	498	15.4	Metamorphic	1060	11	71	730000	100000	KNSTD	6.73	1.17	6.71	1.17	89650.9
27	Duxbury 2008	SH-03C	McGaheysville, VA, USA	383	38.362	-78.654	498	15.4	Metamorphic	1060	11	71	850000	110000	KNSTD	5.66	0.95	5.64	0.95	106773
27	Duxbury 2008	SH-03D	McGaheysville, VA, USA	384	38.362	-78.654	498	15.4	Metamorphic	1060	11	71	720000	90000	KNSTD	6.83	1.1	6.81	1.1	88314.8
27	Duxbury 2008	SH-17	Bentonville, VA, USA	385	38.78	-78.366	480	15	Mixed	1026	10	75	1056020	19891	KNSTD	4.37	0.37	4.36	0.37	138133
27	Duxbury 2008	SH-31	Crimora, VA, USA	386	38.16	-78.803	726	18.4	Mixed	1128	10	78	818823	12646	KNSTD	7.03	0.57	7.02	0.57	85758.7
27	Duxbury 2008	SH-07	Big Meadows, VA, USA	387	38.582	-78.414	847	21	Igneous	1154	9	79	503169	10110	KNSTD	13.1	1.02	13.25	1.03	45374.6
27	Duxbury 2008	SH-15	Old Rag Mountain, VA, USA	388	38.521	-78.29	430	16.4	Igneous	1085	11	80	422521	8403	KNSTD	11.87	0.91	11.8	0.9	50953.8
27	Duxbury 2008	SH-28	Waynesboro East, VA, USA	389	38.099	-78.804	632	16.6	Sedimentary	1127	10	73	934511	14468	KNSTD	5.63	0.46	5.61	0.46	107354
27	Duxbury 2008	SH-21	Thornton Gap, VA, USA	390	38.645	-78.369	699	19.2	Igneous	1101	10	79	457692	9139	KNSTD	13.27	1.02	13.21	1.02	45514
27	Duxbury 2008	SH-08	Luray, VA, USA	391	38.634	-78.392	717	18	Igneous	1134	9	78	325720	6571	KNSTD	19.54	1.46	19.36	1.45	31042
27	Duxbury 2008	SH-51	Chester Gap, VA, USA	392	38.796	-78.239	557	15.1	Igneous	1070	10	80	522320	10285	KNSTD	10.35	0.81	10.3	0.8	58383.5
27	Duxbury 2008	SH-45	Old Rag Mountain, VA, USA	393	38.523	-78.265	259	11.3	Igneous	1056	12	68	488209	10544	KNSTD	8.78	0.69	8.78	0.69	68428.7
27	Duxbury 2008	SH-24	Big Meadows, VA, USA	394	38.166	-78.745	726	19.7	Mixed	1160	10	79	522736	12825	KNSTD	11.58	0.92	11.55	0.92	52073.2
27	Duxbury 2008	SH-27	Waynesboro East, VA, USA	395	38.1	-78.804	658	16.6	Sedimentary	1144	10	70	1005568	14824	KNSTD	5.15	0.43	5.27	0.44	114400
27	Duxbury 2008	SH-40	Browns Cove, VA, USA	396	38.239	-78.691	808	15.1	Metamorphic	1159	9	80	824001	14358	KNSTD	7.47	0.61	7.43	0.6	80955.3
27	Duxbury 2008	SH-39	Crimora, VA, USA	397	38.222	-78.781	751	24.4	Sedimentary	1122	10	75	695758	35597	KNSTD	8.62	0.82	8.59	0.82	70046.4
27	Duxbury 2008	SH-18*	Thornton Gap, VA, USA	398	38.664	-78.356	617	11.9	Metamorphic	1084	10	74	1099416	20422	KNSTD	4.6	0.39	4.65	0.4	129387
27	Duxbury 2008	SH-02	Thornton Gap, VA, USA	399	38.664	-78.356	618	11.9	Metamorphic	1084	10	74	612250	17750	KNSTD	9.06	0.75	9.02	0.75	66658.3
27	Duxbury 2008	SH-02A	Thornton Gap, VA, USA	400	38.664	-78.356	618	11.9	Metamorphic	1084	10	74	721000	20000	KNSTD	7.45	0.62	7.52	0.63	80080.1
27	Duxbury 2008	SH-02B	Thornton Gap, VA, USA	401	38.664	-78.356	618	11.9	Metamorphic	1084	10	74	615000	19000	KNSTD	8.9	0.74	8.98	0.75	66959.6
27	Duxbury 2008	SH-02C	Thornton Gap, VA, USA	402	38.664	-78.356	618	11.9	Metamorphic	1084	10	74	557000	15000	KNSTD	9.94	0.8	10.02	0.81	59979
27	Duxbury 2008	SH-02D	Thornton Gap, VA, USA	403	38.664	-78.356	618	11.9	Metamorphic	1084	10	74	556000	17000	KNSTD	9.96	0.82	10.04	0.83	59857.8
27	Duxbury 2008	SH-22	Big Meadows, VA, USA	404	38.61	-78.418	517	14.3	Igneous	1031	11	39	655439	12312	KNSTD	7.67	0.61	7.73	0.62	77870.2
27	Duxbury 2008	SH-26	Swift Run, VA, USA	405	38.293	-78.621	795	13.9	Metamorphic	1158	9	80	625662	12462	KNSTD	10.01	0.79	10	0.79	60161.7
27	Duxbury 2008	SH-43	Swift Run, VA, USA	406	38.363	-78.574	639	13.9	Mixed	1117	10	80	423655	9205	KNSTD	13.69	1.05	13.69	1.05	43895.7
27	Duxbury 2008	SH-13	Old Rag Mountain, VA, USA	407	38.543	-78.273	518	10.8	Igneous	1112	10	80	454679	8782	KNSTD	9.99	0.77	11.62	0.89	51709.7
27	Duxbury 2008	SH-54	McGaheysville, VA, USA	408	38.29	-78.724	679	22.4	Sedimentary	1104	10	79	418702	9658	KNSTD	14.25	1.1	14.26	1.1	42147.4
27	Duxbury 2008	SH-20	McGaheysville, VA, USA	409	38.357	-78.662	572	16.8	Metamorphic	1067	10	75	835514	15639	KNSTD	6.08	0.5	6.1	0.5	98601.1
27	Duxbury 2008	SH-37	McGaheysville, VA, USA	410	38.252	-78.747	610	19.6	Sedimentary	1077	10	80	698748	12237	KNSTD	7.74	0.62	7.68	0.61	78385.3
27	Duxbury 2008	SH-46	Washington, VA, USA	411	38.642	-78.246	442	17	Igneous	1073	10	80	275669	6898	KNSTD	19.06	1.43	19.08	1.43	31470.7
27	Duxbury 2008	SH-05	Bentonville, VA, USA	412	38+D377	-75.888	899	8.2	Metamorphic	1172	8	80	1513025	21462	KNSTD	3.82	0.33	4.03	0.35	149268
27	Duxbury 2008	SH-06	Luray, VA, USA	413	38.676	-78.383	448	18	Sedimentary	1022	11	74	779880	14890	KNSTD	6.03	0.49	6.01	0.49	100100
27	Duxbury 2008	SH-44	Stannardsville, VA, USA	414	38.341	-78.457	268	5.7	Mixed	1074	12	80	506253	12459	KNSTD	8.48	0.68	8.47	0.68	71054.3
27	Duxbury 2008	SH-33	McGaheysville, VA, USA	415	38.311	-78.726	468	10.6	Mixed	1030	11	80	1058720	16091	KNSTD	4.25	0.36	4.26	0.36	141430
27	Duxbury 2008	SH-32	McGaheysville, VA, USA	416	38.31	-78.727	474	10.8	Metamorphic	1030	11	80	1085886	16797	KNSTD	4.13	0.35	4.16	0.35	144888
27	Duxbury 2008	SH-14	Old Rag Mountain, VA, USA	417	38.527	-78.279	281	15.7	Igneous	1053	11	80	336424	14098	KNSTD	15.66	1.32	13.59	1.15	44223.3
27	Duxbury 2008	SH-30	Crimora, VA, USA	418	38.178	-78.789	767	15.3	Metamorphic	1137	10	78	933658	15392	KNSTD	6.31	0.52	6.25	0.51	96200.1
27	Duxbury 2008	SH-42	Crimora, VA, USA	419	38.16	-78.785	791	19.5	Sedimentary	1162	10	79	445668	8579	KNSTD	14.36	1.1	14.41	1.1	41731.9
27	Duxbury 2008	SH-34	Crimora, VA, USA	420	38.173	-78.809	628	17.9	Metamorphic	1097	10	75	391194	7865	KNSTD	14.65	1.11	14.77	1.12	40700
27	Duxbury 2008	SH-50	Chester Gap, VA, USA	421	38.819	-78.208	520	15	Igneous	1054	10	77	713664	12625	KNSTD	6.99	0.56	7.06	0.57	85265.1
27	Duxbury 2008	SH-36	Crimora, VA, USA	422	38.178	-78.806	648	19.9	Metamorphic	1095	11	74	614022	16232	KNSTD	9.1	0.74	9.12	0.74	65916.9
27	Duxbury 2008	SH-41**	Crimora, VA, USA	423	38.178	-78.806	646	19.8	Metamorphic	1095	11	74	717160	13866	KNSTD	7.62	0.61	7.66	0.62	78593.2
27	Duxbury 2008	SH-09	Thornton Gap, VA, USA	424	38.697	-78.322	778	14.4	Metamorphic	1129	9	80	877415	18758	KNSTD	6.98	0.58	6.83	0.57	88052.4
27	Duxbury 2008	SH-35	Crimora, VA, USA	425	38.176	-78.807	541	16.6	Metamorphic	1097	10	75	937424	33479	KNSTD	5.26	0.48	5.2	0.47	115741
27	Duxbury 2008	SH-29	Waynesboro East, VA, USA	426	38.109	-78.828	479	14	Metamorphic	1081	11	80	1262680	19046	KNSTD	3.82	0.33	3.49	0.3	172768
29	Ferrier et al 2005	ORK	Redwood Creek at Orick, Coast Range, CA, USA	427	41.289	-124.06	575	15.6	Mixed	1554	10	78	10600	800	KNSTD	644.5	63.89	630.46	62.39	951.024
29	Ferrier et al 2005	COY	Coyote Creek, Coast Range, CA, USA	428	41.117	-123.913	607	16.2	Mixed	1534	10	74	25100	2500	KNSTD	270.2	32.37	268.51	32.16	2233.59
29	Ferrier et al 2005	PAN	Panther Creek, Coast Range, CA, USA	429	41.088	-123.908	504	16	Mixed	1542	10	80	19000	1200	KNSTD	335.84	30.12	334.23	29.96	1793.83
29	Ferrier et al 2005	LLM	Little Lost Man Creek, Coast Range, CA, USA	430	41.322	-124.02	457	13.2	Mixed	1678	10	80	29400	2300	KNSTD	208.76	21.17	208.53	21.15	2875.27
29	Ferrier et al 2005	NFC	North Fork, Caspar Creek, Coast Range, CA, USA	431	39.361	-123.736	224	14.1	Sedimentary	1184	11	80	31600	2000	KNSTD	165.24	14.7	165.23	14.7	3626.64
29	Ferrier et al 2005	SFC	South Fork, Caspar Creek, Coast Range, CA, USA	432	39.343	-123.754	187	13.5	Sedimentary	1170	11	80	44900	3600	KNSTD	112.29	11.54	112.22	11.54	5340.6
29	Ferrier et al 2005	E	Eagle Creek, Coast Range, CA, USA	433	39.364	-123.718	257	16.9	Sedimentary	1184	11	80	48700	3100	KNSTD	107.43	9.68	107.84	9.72	5558.51
29	Ferrier et al 2005	C	Carlson Creek, Coast Range, CA, USA	434	39.366	-123.73	235	14.6	Sedimentary	1226	11	80	33900	2200	KNSTD	153.74	13.88	154.75	13.98	3872.39
29	Ferrier et al 2005	I	Iverson Creek, Coast Range, CA, USA	435	39.373	-123.718	262	14.3	Sedimentary	1181	11	80	43900	4800	KNSTD	120.11	15.43	120.49	15.48	4974.75
29	Ferrier et al 2005	H	Henningson Creek, Coast Range, CA, USA	436	39.373	-123.721	246	12.4	Sedimentary	1189	11	80	33400	2100	KNSTD	158.63	14.1	158.23	14.06	3787.26
30	Finnegan et al 2008	MEDOC	Namche Barwa-Gyala Peri Massif, Tibet	437	29.326	95.312	4800	8.4	Metamorphic	355	-1	10	157453	4885	07KNSTD	290.94	25.32	285.33	24.81	2110.07
30	Finnegan et al 2008	NB-8-04	Namche Barwa-Gyala Peri Massif, Tibet	438	29.604	94.937	4866	7.5	Metamorphic	316	-1	9	390239	19954	07KNSTD	119	11.49	118.65	11.46	5074.44
30	Finnegan et al 2008	NB-7-04	Namche Barwa-Gyala Peri Massif, Tibet	439	29.71	94.328	4673	11.3	Metamorphic	391	0	20	195657	4999	07KNSTD	223.69	19.04	218.19	18.55	2759.32
30	Finnegan et al 2008	NB-4-04	Namche Barwa-Gyala Peri Massif, Tibet	440	30.097	95.065	4753	14.2	Metamorphic	475	-1	15	19641	776	07KNSTD	2377.23	214.58	2279.75	205.38	264.068
30	Finnegan et al 2008	NB-3-04	Namche Barwa-Gyala Peri Massif, Tibet	441	30.096	95.066	4525	9.7	Metamorphic	598	1	17	22349	960	07KNSTD	1887.4	172.56	1810.26	165.2	332.527
30	Finnegan et al 2008	NB-6-04	Namche Barwa-Gyala Peri Massif, Tibet	442	29.948	94.801	4347	14.3	Metamorphic	504	2	28	23554	949	07KNSTD	1613.11	144.78	1579.14	141.58	381.164
30	Finnegan et al 2008	NB-5-04	Namche Barwa-Gyala Peri Massif, Tibet	443	29.945	94.804	4162	10.4	Metamorphic	526	3	41	127553	4669	07KNSTD	270.53	23.81	266.77	23.46	2256.29
30	Finnegan et al 2008	NB-23-02	Namche Barwa-Gyala Peri Massif, Tibet	444	30.102	95.111	4008	19	Metamorphic	561	2	12	11761	855	07KNSTD	2695.4	290.42	2710.47	292.1	222.033
30	Finnegan et al 2008	NB-13-02	Namche Barwa-Gyala Peri Massif, Tibet	445	29.909	95.514	3082	18.3	Metamorphic	591	3	17	15818	564	07KNSTD	1314.12	110.74	1269.31	106.65	473.839
30	Finnegan et al 2008	NB-5-02	Namche Barwa-Gyala Peri Massif, Tibet	446	30.066	95.18	3918	13	Metamorphic	594	3	16	15810	990	07KNSTD	1820.59	183.25	1929.8	194.77	311.838
30	Finnegan et al 2008	NB-7-02	Namche Barwa-Gyala Peri Massif, Tibet	447	30.045	95.263	3867	21.6	Metamorphic	599	3	18	7226	353	07KNSTD	4151.28	385.18	4119.53	382.07	146.076
30	Finnegan et al 2008	NB-14-02	Namche Barwa-Gyala Peri Massif, Tibet	448	29.947	95.411	4126	13.6	Metamorphic	836	9	55	12374	449	07KNSTD	2814.94	246.51	2713.71	237.15	221.779
30	Finnegan et al 2008	P-6-02	Namche Barwa-Gyala Peri Massif, Tibet	449	29.95	95.383	4295	22.9	Metamorphic	571	2	23	10630	531	07KNSTD	3557.75	336.1	3417.19	322.22	176.137
31	Glotzbach et al.,(2014)	MR1 +	Black Forest in southwestern Germany	450	47.9037	8.014	1148	17.6	Mixed	1303	6	80	133000	13000	S2007N	33.3	± 4.3	67.14	8.26	8951.55
31	Glotzbach et al.,(2014)	MR2 +	Black Forest in southwestern Germany	451	47.9041	8.0133	1182	21.2	Mixed	1297.28	6.0473	79.7545	76000	5600	S2007N	91.5	± 10	121.95	12.54	4926.78
31	Glotzbach et al.,(2014)	MR3 +	Black Forest in southwestern Germany	452	47.9079	8.0046	1114	19.5	Mixed	1282.53	6.16914	79.8324	86500	8000	S2007N	88	± 11	102.02	12	5888.83
31	Glotzbach et al.,(2014)	MR4 +	Black Forest in southwestern Germany	453	47.9122	7.9996	1010	23.8	Mixed	1266.51	6.30161	79.8637	69600	5800	S2007N	108	± 12	118.72	13	5059.27
31	Glotzbach et al.,(2014)	MR5 +	Black Forest in southwestern Germany	454	47.9114	7.997	1099	17.1	Mixed	1182	7	79.9331	152000	11000	S2007N	35.2	± 3.9	56.54	5.82	10629.5
31	Glotzbach et al.,(2014)	MR6 +	Black Forest in southwestern Germany	455	47.9186	7.9899	1027	17.7	Mixed	1248.47	6.45064	79.8933	126000	12000	S2007N	48.6	± 5.9	65.28	7.87	9203.18
31	Glotzbach et al.,(2014)	MR8 +	Black Forest in southwestern Germany	456	47.8827	7.9829	1248	19.8	Mixed	1184.12	6.98249	71.9747	112000	8200	S2007N	52.8	± 5.9	85.79	8.87	7005.47
31	Glotzbach et al.,(2014)	MR9 +	Black Forest in southwestern Germany	457	47.8838	7.9817	1241	16.4	Mixed	1183.45	6.98805	74.4422	143000	11000	S2007N	28.5	± 3.3	66.43	7.08	9047.22
31	Glotzbach et al.,(2014)	MR10 +	Black Forest in southwestern Germany	458	47.887	7.971	1180	19.9	Mixed	1182.81	6.9933	76.8199	751000	7100	S2007N	92.3	± 12	11.16	0.89	53921.1
31	Glotzbach et al.,(2014)	MR13 +	Black Forest in southwestern Germany	459	47.8982	7.9233	1090	12.2	Mixed	1182	7	79.2925	118000	8400	S2007N	35.9	± 4.0	72.95	7.4	8236.17
31	Glotzbach et al.,(2014)	MR15 +	Black Forest in southwestern Germany	460	47.9089	7.9315	1011	20.2	Mixed	1182.21	6.99825	78.5987	74600	10000	S2007N	86.2	± 14	110.66	17.08	5427.67
31	Glotzbach et al.,(2014)	MR16 +	Black Forest in southwestern Germany	461	47.9244	7.9384	960	19.8	Mixed	1182.19	6.99844	78.7532	90900	7100	S2007N	83.6	± 8.9	87.27	9.22	6882.61
31	Glotzbach et al.,(2014)	MR18 +	Black Forest in southwestern Germany	462	47.9257	7.9396	1038	18.5	Mixed	1182.18	6.99851	78.8057	90400	7500	S2007N	63.7	± 7.5	92.6	10.16	6487.77
31	Glotzbach et al.,(2014)	MR20 +	Black Forest in southwestern Germany	463	47.9285	8.0991	1032	8.6	Mixed	1303	6	66.8188	165000	12000	S2007N	37.4	± 3.9	49.55	5.12	12128.4
31	Glotzbach et al.,(2014)	MR21 +	Black Forest in southwestern Germany	464	47.9434	8.0045	955	14.1	Mixed	1302.27	6.00604	75.6348	75400	5400	S2007N	85.4	± 9.0	105.4	10.58	5698.01
32	Godard et al 2010	LM254	Longmen Shan, Eastern Tibetan Plateau	465	31.059	103.488	3491	27.7	Sedimentary	888	3	48	34920	680	NIST_27900	802.25	64.97	742.81	59.77	810.017
32	Godard et al 2010	SC086	Longmen Shan, Eastern Tibetan Plateau	466	31.059	103.488	3491	27.7	Sedimentary	888	3	48	34920	680	NIST_27900	802.25	64.97	742.81	59.77	810.017
32	Godard et al 2010	LM263	Longmen Shan, Eastern Tibetan Plateau	467	31.284	103.467	3526	27.5	Sedimentary	884	3	48	35310	6480	NIST_27900	804.45	165.46	751.78	154.51	800.379
32	Godard et al 2010	LM261	Longmen Shan, Eastern Tibetan Plateau	468	31.494	103.62	3523	26.1	Sedimentary	858	3	47	35240	5890	NIST_27900	803.76	152.06	756.57	143.01	795.309
32	Godard et al 2010	SC049	Longmen Shan, Eastern Tibetan Plateau	469	31.704	103.853	3560	26	Sedimentary	852	3	48	35580	5570	NIST_27900	807.52	144.43	768.21	137.3	783.293
32	Godard et al 2010	LM259	Longmen Shan, Eastern Tibetan Plateau	470	31.488	103.58	3622	31.4	Sedimentary	952	3	52	36220	7520	NIST_27900	820.78	189.61	773.24	178.54	778.222
32	Godard et al 2010	LM253	Longmen Shan, Eastern Tibetan Plateau	471	31.057	103.485	3545	31.3	Sedimentary	1052	3	25	44900	8750	NIST_27900	641.21	139.46	593.24	128.94	1014.3
32	Godard et al 2010	SC082	Longmen Shan, Eastern Tibetan Plateau	472	31.057	103.485	3545	31.3	Sedimentary	1052	3	25	48880	8750	NIST_27900	588.89	118.46	544.82	109.51	1104.43
32	Godard et al 2010	SC004	Longmen Shan, Eastern Tibetan Plateau	473	30.761	103.469	1850	30.6	Sedimentary	1077	11	16	19420	5990	NIST_27900	588.64	205.24	552.8	192.7	1086.65
32	Godard et al 2010	SC016	Longmen Shan, Eastern Tibetan Plateau	474	31.237	103.792	2637	22.2	Sedimentary	1044	7	11	26950	6900	NIST_27900	684.61	194.75	619.36	176.07	970.827
32	Godard et al 2010	SC071	Longmen Shan, Eastern Tibetan Plateau	475	31.516	104.113	2333	27	Sedimentary	977	8	18	22940	7650	NIST_27900	677.9	259.52	620.88	237.63	968.146
32	Godard et al 2010	SC031	Longmen Shan, Eastern Tibetan Plateau	476	31.46	104.001	3042	23.4	Sedimentary	1051	4	18	29380	7970	NIST_27900	758.36	229.78	709.18	214.81	848.185
32	Godard et al 2010	SC033	Longmen Shan, Eastern Tibetan Plateau	477	31.318	103.996	1419	22.4	Sedimentary	994	12	6	14270	2910	NIST_27900	609.07	136.2	599.42	134.01	1001.46
32	Godard et al 2010	SC059	Longmen Shan, Eastern Tibetan Plateau	478	31.066	103.493	1520	29.7	Sedimentary	1040	13	26	15560	2340	NIST_27900	583.41	98.32	578.53	97.47	1037.8
33	Granger et al 1996	B-5	diamond mountains batholiths, california, USA	479	40.095	-120.065	1365	8.7	Igneous	316	9	5	217500	15000	KNSTD	48.65	5.26	46.73	4.73	12865.7
33	Granger et al 1996	B-5(a)	diamond mountains batholiths, california, USA	480	40.095	-120.065	1365	8.7	Igneous	316	9	5	290000	10000	KNSTD	34.82	2.84	34.65	2.83	17352.6
33	Granger et al 1996	B-5(b)	diamond mountains batholiths, california, USA	481	40.095	-120.065	1365	8.7	Igneous	316	9	5	190000	20000	KNSTD	53.99	7.02	53.74	6.99	11183.1
33	Granger et al 1996	B-5(c)	diamond mountains batholiths, california, USA	482	40.095	-120.065	1365	8.7	Igneous	316	9	5	210000	20000	KNSTD	48.68	5.93	48.46	5.9	12405.1
33	Granger et al 1996	B-5(d)	diamond mountains batholiths, california, USA	483	40.095	-120.065	1365	8.7	Igneous	316	9	5	180000	10000	KNSTD	57.09	5.23	56.83	5.21	10576.3
33	Granger et al 1996	A-4	diamond mountains batholiths, california, USA	484	40.094	-120.06	1383	11.1	Igneous	314	9	5	136667	10000	KNSTD	77.37	8.07	76.33	7.88	7872.89
33	Granger et al 1996	A-4(a)	diamond mountains batholiths, california, USA	485	40.094	-120.06	1383	11.1	Igneous	315	9	5	140000	10000	KNSTD	74.8	7.63	74.47	7.6	8070.17
33	Granger et al 1996	A-4(b)	diamond mountains batholiths, california, USA	486	40.094	-120.06	1383	11.1	Igneous	316	9	5	120000	10000	KNSTD	87.62	9.71	87.23	9.66	6889.01
33	Granger et al 1996	A-4(d)	diamond mountains batholiths, california, USA	487	40.094	-120.06	1383	11.1	Igneous	317	9	5	150000	10000	KNSTD	69.68	6.88	69.37	6.85	8663.63
33	Granger et al 1996	A-3	diamond mountains batholiths, california, USA	488	40.094	-120.06	1387	11.3	Igneous	314	9	5	190000	10000	KNSTD	54.86	4.94	54.51	4.91	11027
33	Granger et al 1996	B-3	diamond mountains batholiths, california, USA	489	40.095	-120.065	1487	11.6	Igneous	314	9	5	240000	20000	KNSTD	45.77	5.15	45.68	5.14	13162.9
33	Granger et al 1996	A-2	diamond mountains batholiths, california, USA	490	40.094	-120.06	1508	14.4	Igneous	314	8	5	430000	20000	KNSTD	25.42	2.27	25.25	2.26	23827.6
33	Granger et al 1996	B-2	diamond mountains batholiths, california, USA	491	40.095	-120.065	1533	8.5	Igneous	315	8	5	323333	26667	KNSTD	35	3.88	34.56	3.9	17403.6
33	Granger et al 1996	B-2(a)	diamond mountains batholiths, california, USA	492	40.095	-120.065	1533	8.5	Igneous	316	8	5	300000	10000	KNSTD	37.44	3.06	37.35	3.05	16098.7
33	Granger et al 1996	B-2(b)	diamond mountains batholiths, california, USA	493	40.095	-120.065	1533	8.5	Igneous	317	8	5	300000	20000	KNSTD	37.44	3.78	37.35	3.77	16098.7
33	Granger et al 1996	B-2(c)	diamond mountains batholiths, california, USA	494	40.095	-120.065	1533	8.5	Igneous	318	8	5	370000	50000	KNSTD	30.11	4.81	30.03	4.8	20026.8
33	Granger et al 1996	B-4	diamond mountains batholiths, california, USA	495	40.095	-120.065	1320	10	Igneous	317	10	5	310000	30000	KNSTD	31.52	3.92	31.37	3.9	19165.3
33	Granger et al 1996	A-1	diamond mountains batholiths, california, USA	496	40.094	-120.06	1554	16.5	Igneous	314	8	5	340000	20000	KNSTD	33.31	3.2	33.25	3.19	18088.9
33	Granger et al 1996	B-1	diamond mountains batholiths, california, USA	497	40.095	-120.065	1562	6.5	Igneous	314	8	5	480000	20000	KNSTD	23.35	2.04	23.33	2.04	25787.3
34	Guralnik et al 2010	N1-SD	Neqarot Gorge, Negev Desert, Israel	498	30.662	35.107	512	6.4	Sedimentary	119	19	0	113000	6000	NIST_27900	43.05	3.68	42.97	3.67	13963.1
34	Guralnik et al 2010	N4-NR-SD	Neqarot Gorge, Negev Desert, Israel	499	30.591	34.943	604	5.7	Sedimentary	136	18	0	157000	14000	NIST_27900	31.97	3.68	31.89	3.67	18824.4
34	Guralnik et al 2010	N4-R-SD	Neqarot Gorge, Negev Desert, Israel	500	30.6	34.937	594	5.8	Sedimentary	139	18	0	166000	8000	NIST_27900	29.95	2.52	29.86	2.51	20108.3
34	Guralnik et al 2010	N4-N-SC	Neqarot Gorge, Negev Desert, Israel	501	30.487	34.938	555	8.6	Sedimentary	120	18	0	308000	18000	NIST_27900	14.87	1.41	11.39	1.14	40477.6
35	Harkins et al 2010	KH-KCB-05-3	Anyemaqen Shan, Eastern Tibetan Plateau	502	34.526	100.394	4167	19.7	Metamorphic	527	-3	11	545990	80426	KNSTD	76.89	13.22	68.46	11.82	7726.11
35	Harkins et al 2010	NH-KCB-05-2	Anyemaqen Shan, Eastern Tibetan Plateau	503	34.752	99.693	4295	23.4	Metamorphic	458	-4	15	448257	16764	KNSTD	100.2	8.99	89.26	8.13	5934.23
35	Harkins et al 2010	NH-KCB-05-6	Anyemaqen Shan, Eastern Tibetan Plateau	504	33.693	101.388	3929	23.2	Metamorphic	662	0	13	567528	21790	KNSTD	64.69	5.8	57.32	5.24	9190.33
35	Harkins et al 2010	NH-KE-04-2	Anyemaqen Shan, Eastern Tibetan Plateau	505	34.1	100.761	3865	15.7	Metamorphic	508	-2	5	634156	14849	KNSTD	57.81	4.88	50.03	4.31	10529.4
35	Harkins et al 2010	NH-KCB-05-1	Anyemaqen Shan, Eastern Tibetan Plateau	506	34.777	100.813	3760	26.7	Metamorphic	522	-1	59	430129	13786	KNSTD	80.69	6.99	71.42	6.33	7358.66
35	Harkins et al 2010	NH-KE-04-3	Anyemaqen Shan, Eastern Tibetan Plateau	507	34.898	100.885	3951	14.8	Metamorphic	532	-3	20	707902	11392	KNSTD	53.73	4.46	47.83	4.05	11037.3
35	Harkins et al 2010	NH-KE-04-4	Anyemaqen Shan, Eastern Tibetan Plateau	508	34.798	100.811	3704	23.9	Metamorphic	515	-1	5	433156	9584	KNSTD	77.85	6.49	68.91	5.89	7619.81
35	Harkins et al 2010	NH-KE-04-4A	Anyemaqen Shan, Eastern Tibetan Plateau	509	34.798	100.811	3704	23.9	Metamorphic	515	-1	5	426520	8827	KNSTD	79.07	6.56	69.99	5.96	7502.12
35	Harkins et al 2010	NH-KE-04-4B	Anyemaqen Shan, Eastern Tibetan Plateau	510	34.798	100.811	3704	23.9	Metamorphic	515	-1	5	439792	10340	KNSTD	76.66	6.42	67.87	5.83	7738.22
39	Heimsath et al 2009	TC-22/23	Tin Can Creek, NW Australia	511	-12.453	133.27	216	4	Sedimentary	1405	26	19	314500	43500	NIST_30200	10.09	1.75	7.2	1.25	59497.2
39	Heimsath et al 2009	TC-22	Tin Can Creek, NW Australia	512	-12.453	133.27	216	4	Sedimentary	1405	26	19	260000	40000	NIST_30200	12.43	2.34	8.91	1.68	47674.4
39	Heimsath et al 2009	TC-23	Tin Can Creek, NW Australia	513	-12.453	133.27	216	4	Sedimentary	1405	26	19	369000	47000	NIST_30200	8.25	1.36	6.02	0.99	71829.4
40	Heimsath et al 2010	MD-110	Mt. Sonder, Central Australia	514	-23.591	132.536	821	5	Sedimentary	327	20	5	4001000	286000	NIST_30200	0.75	0.12	0.61	0.42	800801
37	Heimsath et al 2001	FH-19	Bredbo River, Australia	515	-36	149.5	1121	5.7	Mixed	828	10	45	256957	7600	KNSTD	31.41	2.44	25.08	2.1	19146.8
38	Heimsath et al 2006	NR-58	Nunnock River Basin, SE Australia	516	-36.667	150	919	9	Igneous	801	10	80	153000	11000	KNSTD	48.37	4.89	37.68	3.99	12486.1
38	Heimsath et al 2006	NR-60	Nunnock River Basin, SE Australia	517	-36.667	150	919	9	Igneous	801	10	80	82000	4000	KNSTD	92.44	7.71	71.51	6.4	6529.23
38	Heimsath et al 2006	NR-61	Nunnock River Basin, SE Australia	518	-36.667	150	919	9	Igneous	801	10	80	64000	7000	KNSTD	119.44	15.56	92.08	12.35	5058.41
38	Heimsath et al 2006	NR-62	Nunnock River Basin, SE Australia	519	-36.667	150	919	9	Igneous	801	10	80	175000	11000	KNSTD	42.07	3.99	32.8	3.28	14376.3
38	Heimsath et al 2006	NR-65	Nunnock River Basin, SE Australia	520	-36.667	150	974	7.7	Igneous	799	10	80	92000	7000	KNSTD	84.56	8.71	66.04	7.12	7107.98
39	Heimsath et al 2009	TC-21	Tin Can Creek, NW Australia	521	-12.455	133.288	119	4.1	Sedimentary	1407	27	28	88000	6000	NIST_30200	40.42	3.82	27.31	2.71	14825.9
39	Heimsath et al 2009	TC-20	Tin Can Creek, NW Australia	522	-12.459	133.289	121	4.2	Sedimentary	1407	27	28	70000	6000	NIST_30200	51.88	5.62	34.93	3.92	11538
40	Heimsath et al 2010	MD-119	Tyler Pass, Central Australia	523	-23.699	132.355	792	2.9	Metamorphic	326	20	5	611000	94500	NIST_30200	7.7	1.47	6	1.15	78178.4
40	Heimsath et al 2010	MD-119	Tyler Pass, Central Australia	524	-23.699	132.355	792	2.9	Metamorphic	326	20	5	498000	41000	NIST_30200	9.55	1.12	7.51	0.9	61986.7
40	Heimsath et al 2010	MD-119	Tyler Pass, Central Australia	525	-23.699	132.355	792	2.9	Metamorphic	326	20	5	624000	148000	NIST_30200	7.4	2.14	5.87	1.68	80080.1
38	Heimsath et al 2006	NR-32	Nunnock River Basin, SE Australia	526	-36.667	150	1005	6.7	Igneous	801	9	80	258000	12000	NIST_30000	28.46	2.45	22.62	2.07	21126.3
38	Heimsath et al 2006	NR-33	Nunnock River Basin, SE Australia	527	-36.667	150	1005	6.7	Igneous	801	9	80	251000	12000	NIST_30000	29.3	2.54	23.27	2.14	20519.1
38	Heimsath et al 2006	NR-38	Nunnock River Basin, SE Australia	528	-36.667	150	1018	6.9	Igneous	804	9	80	307000	23000	KNSTD	24.63	2.62	19.64	2.17	24416.7
37	Heimsath et al 2001	OR-16	Coast Range, OR, USA	529	43.469	-124.113	296	21.1	Sedimentary	1748	10	80	55540	4972	KNSTD	99.49	11.1	73.39	8.52	6043.78
39	Heimsath et al 2009	TC-17	Tin Can Creek, NW Australia	530	-12.469	133.297	133	6.5	Sedimentary	1408	27	29	148000	10000	NIST_30200	22.83	2.21	15.69	1.6	26244.1
40	Heimsath et al 2010	MD-111	Tyler Pass, Central Australia	531	-23.661	132.364	812	2.8	Metamorphic	329	20	5	636000	102000	NIST_30200	7.45	1.47	5.82	1.15	80734.7
40	Heimsath et al 2010	MD-108	Mt. Sonder, Central Australia	532	-23.592	132.57	1039	23.1	Sedimentary	355	19	5	5605000	254000	NIST_30200	0.57	0.08	0.45	0.34	1.07744e+06
40	Heimsath et al 2010	MD-109	Mt. Sonder, Central Australia	533	-23.59	132.561	945	20.2	Sedimentary	396	18	5	1299000	111000	NIST_30200	3.61	0.47	2.88	0.38	168350
39	Heimsath et al 2009	TC-8	Tin Can Creek, NW Australia	534	-12.466	133.3	118	6.4	Sedimentary	1398	27	24	117000	7000	NIST_30200	29.47	2.63	20.07	1.9	20322.1
39	Heimsath et al 2009	TC-6	Tin Can Creek, NW Australia	535	-12.463	133.305	134	7.7	Sedimentary	1401	27	22	154000	10000	NIST_30200	21.85	2.08	15.03	1.51	27434.8
39	Heimsath et al 2009	TC-7	Tin Can Creek, NW Australia	536	-12.467	133.301	128	7.9	Sedimentary	1398	27	24	159000	7000	NIST_30200	21.03	1.68	14.46	1.25	28531.2
39	Heimsath et al 2009	TC-18	Tin Can Creek, NW Australia	537	-12.477	133.296	142	9.4	Sedimentary	1407	27	30	179000	10000	NIST_30200	18.51	1.65	12.81	1.21	32399.8
36	Heimsath et al 1999	creek2	Tennessee Valley, Marin County, CA, USA	538	37.85	-122.55	238	15.6	Sedimentary	920	13	30	41000	5000	KNSTD	125.3	17.55	91.36	13.11	4760.16
36	Heimsath et al 1999	creek1	Tennessee Valley, Marin County, CA, USA	539	37.85	-122.55	220	14.4	Sedimentary	920	13	30	63000	5500	KNSTD	79.2	8.69	57.86	6.61	7536.47
36	Heimsath et al 1999	creek1a	Tennessee Valley, Marin County, CA, USA	540	37.85	-122.55	220	14.4	Sedimentary	920	13	30	63000	5000	KNSTD	79.2	8.15	57.86	6.24	7536.47
36	Heimsath et al 1999	creek1b	Tennessee Valley, Marin County, CA, USA	541	37.85	-122.55	220	14.4	Sedimentary	920	13	30	63000	6000	KNSTD	79.2	9.23	57.86	6.99	7536.47
37	Heimsath et al 2001	FH-20	Bredbo River, Australia	542	-36	149.5	937	7.3	Mixed	828	10	5	250037	8186	KNSTD	28.66	2.25	22.63	1.91	20961.9
41	Henck et al 2011	05-3R-1b-YANG	Yangtze River, China	543	26.87	99.97	4556	5.5	Mixed	423	-3	14	2661264	52493	KNSTD	18.1	1.56	13.39	1.17	39638.3
41	Henck et al 2011	05-3R-3-YANG	Yangtze River, China	544	28.22	99.32	4608	5.2	Mixed	405	-3	13	2814015	45255	KNSTD	17.44	1.5	13.39	1.16	39691.4
41	Henck et al 2011	06-3R-41-YANG	Yangtze River, China	545	29.76	99	4675	4.5	Mixed	378	-4	11	3262761	97513	KNSTD	15.71	1.41	12.28	1.12	43349.9
41	Henck et al 2011	06-3R-17-YANG	Yangtze River, China	546	31.63	98.59	4743	3.6	Mixed	343	-5	6	4139052	76948	KNSTD	12.64	1.1	10.5	0.93	50866.3
41	Henck et al 2011	06-3R-17-YANGa	Yangtze River, China	547	31.63	98.59	4743	3.6	Mixed	344	-5	6	4215088	94795	KNSTD	12.4	1.1	10.3	0.92	51845.4
41	Henck et al 2011	06-3R-17-YANG	Yangtze River, China	548	31.63	98.59	4743	3.6	Mixed	345	-5	6	4063015	59101	KNSTD	12.88	1.11	10.7	0.93	49923.6
41	Henck et al 2011	05-3R-13b-SAL	Salween River, China	549	25.85	98.86	4538	8.4	Mixed	544	-1	12	294362	12158	KNSTD	162.04	14.79	121.4	11.21	4335.94
41	Henck et al 2011	06-3R-26-MEK	West branch of Mekong River at Chambo, China	550	25.85	98.86	4538	7.2	Mixed	527	-1	12	307301	10325	KNSTD	159.53	14.06	116.26	10.36	4528.1
41	Henck et al 2011	06-3R-26-MEK	West branch of Mekong River at Chambo, China	551	25.85	98.86	4538	7.2	Mixed	527	-1	12	296760	10966	KNSTD	165.23	14.79	137.71	12.21	4371.44
41	Henck et al 2011	06-3R-26-MEK	West branch of Mekong River at Chambo, China	552	25.85	98.86	4538	7.2	Mixed	527	-1	12	317841	9684	KNSTD	154.21	13.42	128.52	11.07	4684.16
41	Henck et al 2011	06-3R-27-MEK	East branch of Mekong River at Chambo, China	553	25.85	98.86	4538	6.7	Mixed	497	-1	12	404244	12955	KNSTD	117.24	10.27	100.86	8.76	5968.9
41	Henck et al 2011	06-3R-27-MEK	East branch of Mekong River at Chambo, China	554	25.85	98.86	4538	6.7	Mixed	497	-1	12	375523	13219	KNSTD	126.27	11.21	108.64	9.57	5541.36
41	Henck et al 2011	06-3R-27-MEK	East branch of Mekong River at Chambo, China	555	25.85	98.86	4538	6.7	Mixed	497	-1	12	432965	12691	KNSTD	109.41	9.49	94.12	8.09	6396.72
41	Henck et al 2011	05-3R-12-SAL	Salween River, China	556	27.23	98.89	4574	8.2	Mixed	531	-1	12	402267	15524	KNSTD	119.52	10.79	105.92	9.51	5684.34
41	Henck et al 2011	05-3R-11b-SAL	Salween River, China	557	27.23	98.89	4608	8.1	Mixed	517	-1	11	562165	16183	KNSTD	31.41	2.62	76.72	6.62	7847.87
41	Henck et al 2011	05-3R-11b-SAL	Salween River, China	558	27.23	98.89	4608	8.1	Mixed	518	-1	11	532386	18243	KNSTD	33.22	2.83	81.05	7.15	7427.83
41	Henck et al 2011	05-3R-11b-SAL	Salween River, China	559	27.23	98.89	4608	8.1	Mixed	519	-1	11	591943	14123	KNSTD	29.79	2.44	72.82	6.17	8268.35
41	Henck et al 2011	05-3R-10-SAL	Salween River, China	560	27.58	98.79	4624	8	Mixed	512	-1	11	427659	11859	KNSTD	114.21	9.85	102.58	8.8	5869.58
41	Henck et al 2011	05-3R-9-SAL	Salween River, China	561	28.02	98.63	4649	7.00445	Mixed	504	-1	11	518500	12296	KNSTD	94.8	8.07	86.24	7.31	6981.53
41	Henck et al 2011	05-3R-14a-MEK	Mekong River, China	562	25.43	99.29	4262	8.5	Mixed	593	1	19	261412	14464	KNSTD	164.12	16.1	136.94	13.33	4395.44
41	Henck et al 2011	06-3R-48-SAL	Salween River, China	563	30.1	97.21	4749	7.2	Mixed	476	-2	9	784949	20449	KNSTD	64.8	5.59	61.95	5.34	9719.41
41	Henck et al 2011	05-3R-8-MEK	Mekong River, China	564	27.35	99.09	4443	8.2	Mixed	533	0	16	352419	10543	KNSTD	129.46	11.21	114.31	9.83	5266.55
41	Henck et al 2011	05-3R-7-MEK	Mekong River, China	565	27.57	99.04	4455	8.1	Mixed	529	0	16	295439	12621	KNSTD	155.27	14.26	137.9	12.59	4365.64
41	Henck et al 2011	05-3R-6-MEK	Mekong River, China	566	28.1	98.92	4477	8	Mixed	522	-1	15	308766	17071	KNSTD	149.85	14.75	134.72	13.2	4468.69
41	Henck et al 2011	06-3R-38-MEK	Mekong River, China	567	29.62	98.35	4513	7.5	Mixed	512	-1	14	352113	10049	KNSTD	133.2	11.49	123.7	10.63	4866.89
41	Henck et al 2011	06-3R-28-MEK	Mekong River, China	568	30.85	97.34	4541	6.9	Mixed	506	-1	13	399126	18332	KNSTD	119.39	11.18	113.85	10.64	5288.17
41	Henck et al 2011	06-3R-29-MEK	Tributary to Mekong River, China	569	30.77	97.34	4621	8.3	Mixed	536	-1	14	678376	26294	KNSTD	70.68	6.41	69.01	6.25	8726.15
41	Henck et al 2011	06-3R-32-SAL	Tributary to Salween River tributary, China	570	30.2	97.32	4739	6.3	Mixed	533	-1	5	2120444	58616	KNSTD	22.98	2.02	22.53	1.98	26729.5
41	Henck et al 2011	06-3R-49-SAL	Tributary to Salween River, China	571	30.11	97.19	4516	6.3	Mixed	567	-1	7	231103	10285	KNSTD	202.72	18.77	191.24	17.67	3148.07
41	Henck et al 2011	06-3R-42-YANG	Tributary to Yangtze River, China	572	29.76	99.01	4211	8.2	Mixed	524	2	31	984334	38432	KNSTD	38.78	3.52	38.09	3.45	15810.9
41	Henck et al 2011	06-3R-36-SAL	Tributary to Salween River tributary, China	573	29.67	97.85	4590	7	Mixed	552	0	7	1772162	37815	KNSTD	25.33	2.17	24.97	2.14	24118.5
41	Henck et al 2011	06-3R-30-SAL	Tributary to Salween River tributary, China	574	30.6	97.07	4754	6	Mixed	533	-1	5	2078252	62058	KNSTD	23.64	2.1	23.42	2.08	25720.2
41	Henck et al 2011	06-3R-20-YANG	Tributary to Yangtze River, China	575	31.59	98.37	4702	7.2	Mixed	535	1	17	948113	30610	KNSTD	53.13	4.71	52.29	4.63	11515.6
41	Henck et al 2011	06-3R-19a-YANG	Tributary to Yangtze River, China	576	31.65	98.37	4710	7	Mixed	535	1	16	651735	29344	KNSTD	77.84	7.3	76.77	7.19	7843.71
41	Henck et al 2011	06-3R-21-YANG	Tributary to Yangtze River, China	577	31.4	98.16	4526	6.6	Mixed	525	1	17	949300	36916	KNSTD	48.51	4.42	47.91	4.36	12568.2
41	Henck et al 2011	06-3R-34-SAL	Tributary to Salween River tributary, China	578	29.74	97.76	4612	6.7	Mixed	548	0	6	1092820	26768	KNSTD	41.89	3.6	41.31	3.55	14577.9
41	Henck et al 2011	06-3R-16-YANG	Tributary to Yangtze River, China	579	31.64	98.59	4897	6.5	Mixed	567	0	26	384297	13299	KNSTD	144.34	12.85	142.02	12.64	4239.77
41	Henck et al 2011	06-3R-15-YANG	Tributary to Yangtze River, China	580	31.76	98.56	4910	6.2	Mixed	566	0	26	360619	11421	KNSTD	154.71	13.6	152.77	13.42	3941.42
41	Henck et al 2011	06-3R-19b-YANG	Tributary to Yangtze River, China	581	31.65	98.37	4684	7.7	Mixed	534	1	13	924199	20444	KNSTD	54.22	4.62	53.32	4.55	11296.1
41	Henck et al 2011	06-3R-53-SAL	Tributary to Salween River, China	582	29.78	96.71	4833	3.3	Mixed	563	-3	2	111701	7259	KNSTD	458.49	47.79	454.03	47.31	1326.01
41	Henck et al 2011	05-3R-4-MEK	Tributary to Mekong River, China	583	28.56	98.81	4122	14.2	Mixed	653	2	31	70117	5195	KNSTD	529.23	57.72	511.95	55.77	1175.62
41	Henck et al 2011	06-3R-24-YANG	Tributary to Yangtze River, China	584	31.4	97.88	4574	6.6	Mixed	519	0	13	881427	39199	KNSTD	52.92	4.95	52.77	4.94	11411.4
41	Henck et al 2011	06-3R-22-YANG	Tributary to Yangtze River, China	585	31.3	98	1316	6.4	Mixed	518	1	15	782810	33147	KNSTD	56.08	5.17	9.72	0.87	61921.9
41	Henck et al 2011	06-3R-52-SAL	Tributary to Salween River, China	586	29.78	96.71	4889	3.7	Mixed	561	-3	1	277111	14909	KNSTD	189.01	18.5	187.01	18.3	3219.56
41	Henck et al 2011	06-3R-43-MEK	Tributary to Mekong River, China	587	29.55	98.21	4885	8.1	Mixed	567	-2	12	2768030	67592	KNSTD	18.2	1.6	18.05	1.58	33366.7
41	Henck et al 2011	06-3R-50-SAL	Tributary to Salween River, China	588	30.04	97.15	3924	5.5	Mixed	573	0	16	105850	5784	KNSTD	321.66	31.02	317.13	30.57	1897.75
41	Henck et al 2011	06-3R-33-SAL	Tributary to Salween River tributary, China	589	29.85	97.69	4740	6.3	Mixed	551	-1	6	1553608	50391	KNSTD	30.95	2.76	30.69	2.74	19622.3
41	Henck et al 2011	06-3R-39-MEK	Tributary to Mekong River, China	590	29.66	98.37	4044	10.4	Mixed	529	3	34	344713	14531	KNSTD	103.18	9.36	101.61	9.21	5924.15
41	Henck et al 2011	06-3R-18-YANG	Tributary to Yangtze River, China	591	31.62	98.6	5057	5.6	Mixed	567	0	29	360839	26401	KNSTD	163.29	18.02	162.09	17.89	3715.08
41	Henck et al 2011	06-3R-35-SAL	Tributary to Salween River tributary, China	592	29.68	97.83	4667	6.8	Mixed	553	0	5	1237683	50806	KNSTD	37.64	3.47	37.29	3.44	16151.3
41	Henck et al 2011	06-3R-46-SAL	Tributary to Salween River, China	593	30.1	97.3	4283	14.4	Mixed	552	2	7	367464	15764	KNSTD	109.78	10.05	107.67	9.85	5591.02
41	Henck et al 2011	05-3R-11a-SAL	Tributary to Salween River tributary, China	594	27.23	98.89	2061	19	Mixed	1473	15	60	161438	7129	KNSTD	76.24	6.5	74.93	6.37	8022.1
42	Hewawasam et al 2003	M-MIN	Minipe, Sri Lanka	595	7.211	80.981	1033	13.6	Metamorphic	2428	21	43	205000	12000	S555	27.39	2.48	26.3	2.38	22827.1
42	Hewawasam et al 2003	M-VIC	Victoria, Sri Lanka	596	7.239	80.787	1016	12.5	Metamorphic	2563	21	42	103000	10000	S555	56.54	6.73	54.35	6.47	11037.3
42	Hewawasam et al 2003	M-HAG	Haragama, Sri Lanka	597	7.269	80.703	1068	11.9	Metamorphic	2572	21	42	216000	15000	S555	26.51	2.62	25.36	2.51	23675.3
42	Hewawasam et al 2003	M-PER	Peradeniya, Sri Lanka	598	7.261	80.595	1223	12.9	Metamorphic	2677	20	41	392000	20000	S555	15.09	1.35	14.52	1.3	41382.2
42	Hewawasam et al 2003	UO-1	Uma oya, Sri Lank	599	7.198	80.943	1219	14.1	Metamorphic	2039	20	45	257000	26000	S555	23.57	2.99	22.92	2.91	26197.7
42	Hewawasam et al 2003	BO-1	Belihul oya, Sri Lanka	600	7.144	80.836	1354	17.9	Metamorphic	2371	19	46	145000	16000	S555	46.98	6.22	45.5	6.02	13192.2
42	Hewawasam et al 2003	HUG-1	Huluganga, Sri Lanka	601	7.312	80.748	1005	16	Metamorphic	2570	21	48	264000	16000	S555	23.08	2.16	14.79	1.47	30546
42	Hewawasam et al 2003	MO-1	Maha oya, Sri Lanka	602	7.193	80.765	1103	14.2	Metamorphic	2554	21	39	241000	21000	S555	23.49	2.68	17.37	2.06	26128.4
42	Hewawasam et al 2003	UO-2	Uma oya, Sri Lank	603	6.908	80.908	1618	11.9	Metamorphic	2030	17	54	400000	78000	S555	18.31	4.1	14.15	3.18	33536.6
42	Hewawasam et al 2003	BO-2	Belihul oya, Sri Lanka	604	7.093	80.798	1533	19.6	Metamorphic	2321	18	57	230000	17000	S555	36.96	3.82	23.97	2.59	19474
42	Hewawasam et al 2003	HUG-2	Huluganga, Sri Lanka	605	7.374	80.747	1148	16.4	Metamorphic	2575	20	48	207000	30000	S555	28.21	4.74	21	3.58	21595.9
42	Hewawasam et al 2003	NO-1	Nilambe oya, Sri Lanka	606	7.188	80.631	935	13.6	Metamorphic	2675	21	22	266000	16000	S555	18.85	1.76	14	1.39	32101.4
42	Hewawasam et al 2003	AO-1	Atabage oya, Sri Lanka	607	7.133	80.593	1116	13.8	Metamorphic	2663	20	45	313000	19000	S555	17.71	1.67	13.27	1.33	34493.2
42	Hewawasam et al 2003	UO-3	Uma oya, Sri Lank	608	6.93	80.852	1867	12.8	Metamorphic	2052	16	70	258000	34000	S555	33.2	5.13	26.07	4.1	18289.9
42	Hewawasam et al 2003	AO-2	Atabage oya, Sri Lanka	609	7.148	80.638	1255	7.1	Metamorphic	2618	19	50	349000	53000	S555	17.02	3.04	12.95	2.34	35763
42	Hewawasam et al 2003	MO-2	Maha oya, Sri Lanka	610	7.13	80.765	1507	14.9	Metamorphic	2446	18	58	1020000	26000	S555	6.05	0.51	4.81	0.43	100439
42	Hewawasam et al 2003	NO-2	Nilambe oya, Sri Lanka	611	7.153	80.663	1113	14.3	Metamorphic	2614	21	28	257000	13000	S555	21.74	1.88	16.33	1.51	27860.5
42	Hewawasam et al 2003	MO-3	Maha oya, Sri Lanka	612	7.133	80.713	1520	6.9	Metamorphic	2553	19	72	245000	13000	S555	28.8	2.54	22.26	2.1	20976.7
43	Hippe et al. (2012)	2015-02-18	Altiplano basin, Bolivia	613	-16.6437	-68.324	4022	2.1		515.67			1830000	75000	S2007N	12.9	± 1.2	10.72	1.02	48692.9
43	Hippe et al. (2012)	2015-04-18	Altiplano basin, Bolivia	614	-16.5741	-68.3656	4355	7.7		515.67			7845000	236000	S2007N	3.2	±0.3	2.65	0.26	198857
43	Hippe et al. (2012)	2015-05-18	Altiplano basin, Bolivia	615	-16.573	-68.3661	4022	3.8		515.67			3663000	110000	S2007N	6.2	±0.6	5.16	0.48	101471
43	Hippe et al. (2012)	2015-06-18	Altiplano basin, Bolivia	616	-16.6659	-68.2869	4009	3.4		515.67			5183000	156000	S2007N	4.2	±0.4	3.53	0.34	148893
43	Hippe et al. (2012)	2015-07-18	Altiplano basin, Bolivia	617	-16.6832	-68.2745	3915	2.8		515.67			4765000	143000	S2007N	4.4	±0.4	3.69	0.35	142450
43	Hippe et al. (2012)	2015-01-19	Altiplano basin, Bolivia	618	-16.9152	-68.1612	4017	4.6		515.67			2645000	80000	S2007N	8.8	±0.8	7.29	0.67	71742.4
43	Hippe et al. (2012)	2015-03-22	Altiplano basin, Bolivia	619	-16.7777	-68.1906	4085	6.4		515.67			1592000	48000	S2007N	15.3	± 1.4	12.77	1.15	40868.5
43	Hippe et al. (2012)	2015-06-22	Altiplano basin, Bolivia	620	-17.0328	-68.0941	4101	6.6		515.67			4268000	154000	S2007N	5.5	±0.5	4.58	0.44	114844
43	Hippe et al. (2012)	2015-01-24	Altiplano basin, Bolivia	621	-17.106	-67.9911	4172	10.3		515.67			4600000	138000	S2007N	5.2	±0.5	4.37	0.41	120201
43	Hippe et al. (2012)	2015-02-24	Altiplano basin, Bolivia	622	-17.1233	-67.9637	4094	9		515.67			4843000	145000	S2007N	4.8	±0.4	3.98	0.38	131981
43	Hippe et al. (2012)	2015-03-24	Altiplano basin, Bolivia	623	-17.2678	-67.8591	4363	15.8		515.67			1365000	90000	S2007N	20.5	± 2.2	17.06	1.84	30688.4
43	Hippe et al. (2012)	2015-04-24	Altiplano basin, Bolivia	624	-17.2941	-67.8099	4324	17.2		515.67			955000	32000	S2007N	29	± 2.7	24.15	2.17	21619.6
43	Hippe et al. (2012)	2015-05-24	Altiplano basin, Bolivia	625	-17.384	-67.6443	4214	11.4		515.67			3117000	94000	S2007N	8.1	±0.7	6.76	0.62	77666.1
43	Hippe et al. (2012)	2015-06-24	Altiplano basin, Bolivia	626	-17.3847	-67.6353	4089	10		515.67			4109000	123000	S2007N	5.7	±0.5	4.74	0.45	110765
43	Hippe et al. (2012)	2015-08-24	Altiplano basin, Bolivia	627	-17.4515	-67.6328	4015	7.8		515.67			2577000	77000	S2007N	9.1	±0.8	7.5	0.69	69798.9
43	Hippe et al. (2012)	2015-02-25	Altiplano basin, Bolivia	628	-17.2831	-67.309	4334	8.6		515.67			1938000	62000	S2007N	14.1	± 1.3	11.75	1.07	44622.9
43	Hippe et al. (2012)	2015-03-25	Altiplano basin, Bolivia	629	-17.3304	-67.3922	4177	4.5		515.67			5687000	216000	S2007N	4.2	±0.4	3.48	0.35	151172
43	Hippe et al. (2012)	2015-04-25	Altiplano basin, Bolivia	630	-17.3662	-67.5615	4057	8		515.67			2681000	81000	S2007N	8.8	±0.8	7.34	0.67	71396.7
43	Hippe et al. (2012)	122	Altiplano basin, Bolivia	631	-17.2297	-68.0686	4171	6.4		515.67			2206000	66000	S2007N	11.4	± 1.1	9.52	0.86	55022.5
43	Hippe et al. (2012)	123	Altiplano basin, Bolivia	632	-17.4781	-68.3923	4076	4.8		515.67			437000	16000	S2007N	57.2	± 5.4	47.88	4.3	10821.6
44	Insel et al 2010	S10	Rio Parapeti, Bolivia	633	-20.01	-63.54	1454	14.6	Sedimentary	820	20	75	30200	1700	07KNSTD	248.34	21.54	183.52	16.96	2514.61
44	Insel et al 2010	S04	Rio Azero, Bolivia	634	-19.61	-64.08	2278	18.3	Sedimentary	755	17	45	104250	2450	07KNSTD	107.68	8.12	84.79	6.87	5761.72
44	Insel et al 2010	S04a	Rio Azero, Bolivia	635	-19.61	-64.08	2278	18.3	Sedimentary	755	17	45	136900	3800	07KNSTD	81.54	6.3	64.3	5.32	7611.98
44	Insel et al 2010	S04b	Rio Azero, Bolivia	636	-19.61	-64.08	2278	18.3	Sedimentary	757	17	45	71600	1100	07KNSTD	157.76	11.48	124.01	9.75	3930.96
44	Insel et al 2010	S15	Rio Nanachuazu, Bolivia	637	-19.17	-63.66	1085	12.5	Sedimentary	919	21	69	12900	900	07KNSTD	467.82	43.9	343.86	34.15	1295.37
44	Insel et al 2010	S06	Rio Cachu Mayu, Bolivia	638	-19.1	-65.3	3533	10.8	Sedimentary	583	12	6	734700	28800	07KNSTD	26.61	2.36	22.54	2.06	22871.2
44	Insel et al 2010	S12	Rio Banado, Bolivia	639	-20.1	-63.89	1346	14	Sedimentary	862	20	75	26200	1500	07KNSTD	262.16	22.66	198.29	18.34	2306.08
44	Insel et al 2010	N04	Rio Quiquibey, Bolivia	640	-15.39	-67.12	1110	15.2	Sedimentary	1829	22	79	35550	1500	07KNSTD	163.44	12.38	120.46	9.96	3696.54
44	Insel et al 2010	N04a	Rio Quiquibey, Bolivia	641	-15.39	-67.12	1110	15.2	Sedimentary	1829	22	79	36400	1800	07KNSTD	159.53	12.79	117.6	10.2	3787.26
44	Insel et al 2010	N04b	Rio Quiquibey, Bolivia	642	-15.39	-67.12	1110	15.2	Sedimentary	1829	22	79	34700	1200	07KNSTD	167.55	12.01	123.47	9.75	3605.89
44	Insel et al 2010	N05	Rio Inicua, Bolivia	643	-15.51	-67.17	1044	14.2	Sedimentary	1812	22	76	51100	3500	07KNSTD	108.98	10.23	79.8	7.94	5562.68
44	Insel et al 2010	S09	Rio Charagua, Bolivia	644	-19.79	-63.23	1142	15.8	Sedimentary	797	21	77	15800	2050	07KNSTD	392.02	57.44	292.14	43.86	1535.33
44	Insel et al 2010	S09a	Rio Charagua, Bolivia	645	-19.79	-63.23	1142	15.8	Sedimentary	797	21	77	15600	1300	07KNSTD	397.1	41.67	295.92	32.54	1515.7
44	Insel et al 2010	S09b	Rio Charagua, Bolivia	646	-19.79	-63.23	1142	15.8	Sedimentary	797	21	77	16000	2800	07KNSTD	387.06	74.22	288.46	56.1	1555.03
44	Insel et al 2010	S08	Rio Saipuru, Bolivia	647	-19.52	-63.25	1101	13.9	Sedimentary	797	21	73	16300	1300	07KNSTD	370.89	37.78	275.51	29.49	1621.45
44	Insel et al 2010	S13	Rio Zapaltar, Bolivia	648	-19.8	-63.94	1367	16.2	Sedimentary	929	20	74	10400	900	07KNSTD	670.11	72.51	507.63	57.39	899.489
44	Insel et al 2010	S16	Rio Saladille, Bolivia	649	-19.2	-63.65	845	15.6	Sedimentary	975	22	75	2700	500	07KNSTD	1987.16	399.66	1435.32	292.24	302.649
44	Insel et al 2010	N02	Rio Yucumo, Bolivia	650	-15.16	-67.04	626	17.1	Sedimentary	1831	23	79	5200	600	07KNSTD	906.93	118.88	633.25	85.2	665.939
44	Insel et al 2010	N06	Rio Pequende, Bolivia	651	-15.68	-67.43	1395	20	Sedimentary	1552	20	79	41200	1800	07KNSTD	163.02	12.74	161.66	12.62	3711.13
44	Insel et al 2010	N06a	Rio Pequende, Bolivia	652	-15.68	-67.43	1395	20	Sedimentary	1553	20	79	54700	2100	07KNSTD	121.93	9.22	120.91	9.14	4962.67
44	Insel et al 2010	N06b	Rio Pequende, Bolivia	653	-15.68	-67.43	1395	20	Sedimentary	1554	20	79	27700	1500	07KNSTD	244.29	20.56	242.28	20.38	2475.74
44	Insel et al 2010	S11	Rio Iviyeca, Bolivia	654	-19.93	-63.68	1329	21	Sedimentary	865	20	80	11400	1100	07KNSTD	601.06	70.05	597.35	69.6	1003.99
44	Insel et al 2010	S05	Rio Canas, Bolivia	655	-19.53	-64.15	2039	25.3	Sedimentary	832	18	60	267900	17900	07KNSTD	34.92	3.49	34.6	3.45	17373
44	Insel et al 2010	S05a	Rio Canas, Bolivia	656	-19.53	-64.15	2039	25.3	Sedimentary	832	18	60	288600	8400	07KNSTD	32.31	2.54	32.02	2.52	18776.7
44	Insel et al 2010	S05b	Rio Canas, Bolivia	657	-19.53	-64.15	2039	25.3	Sedimentary	832	18	60	247200	27400	07KNSTD	37.97	5.14	37.63	5.1	15977.2
44	Insel et al 2010	S03	Rio Bateon, Bolivia	658	-19.79	-64.03	1533	21.5	Sedimentary	927	20	74	9600	500	07KNSTD	789.53	65.82	787.54	65.63	761.785
44	Insel et al 2010	S01	Rio El Chaleno, Bolivia	659	-19.79	-63.26	1109	27.5	Sedimentary	778	21	72	20900	2200	07KNSTD	289.67	35.9	289.04	35.82	2074.32
45	Kirchner et al 2001	SalmonRiv	Salmon River, ID, USA	660	45.75	-116.323	2063	17.9	Igneous	509	1	46	147000	8000	KNSTD	121.49	11.39	119.36	11.19	5039.05
45	Kirchner et al 2001	SelwayRiv	Selway River, ID, USA	661	46.086	-115.514	1689	20.8	Igneous	571	3	68	132000	7000	KNSTD	108.43	9.93	105.1	9.61	5721.11
45	Kirchner et al 2001	LochsaRiv	Lochsa River, ID, USA	662	46.151	-115.587	1593	18.3	Igneous	594	3	74	105000	4000	KNSTD	129.09	10.71	124.68	10.31	4821.35
45	Kirchner et al 2001	SForkClrwtrRiv	South Fork, Clearwater, ID	663	45.887	-116.031	1577	13.8	Igneous	733	3	77	275000	9000	KNSTD	46.66	3.83	45.89	3.76	13107.6
45	Kirchner et al 2001	JohnsCreek	Johns Creek, ID, USA	664	45.823	-115.889	1775	16.6	Igneous	753	2	79	260000	9000	KNSTD	56.48	4.71	55.43	4.62	10851.4
45	Kirchner et al 2001	UpRedRiv	Red River, ID, USA	665	45.71	-115.343	1638	11.3	Igneous	682	2	76	303000	10000	KNSTD	43.31	3.58	43.09	3.56	13956.5
45	Kirchner et al 2001	SForkRedRiv	Red River, ID, USA	666	45.709	-115.344	1775	11.5	Igneous	719	2	73	465000	13000	KNSTD	30.53	2.51	30.37	2.5	19812.5
45	Kirchner et al 2001	TrapperCr	Trapper Creek, ID, USA	667	45.671	-115.327	1773	10.3	Igneous	700	2	73	467000	12000	KNSTD	30.26	2.46	30.17	2.46	19939.2
45	Kirchner et al 2001	HC-Wfork	Horse Creek, ID, USA	668	45.991	-115.337	1573	15.2	Igneous	725	2	80	272000	7000	KNSTD	46.46	3.69	46.33	3.67	12981.2
45	Kirchner et al 2001	HC-Efork	Horse Creek, ID, USA	669	45.989	-115.334	1602	16.2	Igneous	719	3	80	312000	9000	KNSTD	41.12	3.33	41.01	3.32	14664.5
45	Kirchner et al 2001	Tailholt_Main	Tailholt, ID, USA	670	45.043	-115.678	1719	22.3	Igneous	661	3	63	122000	6000	KNSTD	115.56	10.3	113.96	10.15	5275.46
45	Kirchner et al 2001	CircleEndMain	Circle End, ID, USA	671	45.047	-115.668	1667	23.1	Igneous	664	3	63	130000	7000	KNSTD	104.34	9.57	103.29	9.46	5820.57
45	Kirchner et al 2001	CircleEndB	Circle End, ID, USA	672	45.055	-115.672	1724	22.5	Igneous	675	2	66	126000	5000	KNSTD	111.7	9.4	110.67	9.31	5432.64
45	Kirchner et al 2001	TailholtA	Tailholt, ID, USA	673	45.053	-115.683	1825	22.3	Igneous	672	2	59	118000	7000	KNSTD	128.09	12.25	126.26	12.06	4762.46
45	Kirchner et al 2001	SC-6	Silver Creek, ID, USA	674	44.337	-115.806	1598	15.2	Igneous	582	3	48	172000	11000	KNSTD	73.48	7.22	73.43	7.21	8188.37
45	Kirchner et al 2001	TailholtB	Tailholt, ID, USA	675	45.053	-115.683	1783	22	Igneous	687	1	65	115000	5000	KNSTD	127.48	10.99	126.14	10.87	4766.67
45	Kirchner et al 2001	HC-8	Horse Creek, ID, USA	676	45.995	-115.358	1538	13.5	Igneous	720	3	80	264000	13000	KNSTD	46.73	4.2	46.66	4.2	12888.1
45	Kirchner et al 2001	TailholtC	Tailholt, ID, USA	677	45.053	-115.684	1721	21.2	Igneous	664	3	54	141000	5000	KNSTD	99.03	8.16	98.51	8.11	6103.54
45	Kirchner et al 2001	HC-4	Horse Creek, ID, USA	678	45.995	-115.346	1563	16.2	Igneous	717	2	80	271000	11000	KNSTD	46.39	3.97	46.19	3.95	13018.3
45	Kirchner et al 2001	SC-3	Silver Creek, ID, USA	679	44.368	-115.771	1678	16	Igneous	601	3	46	161000	6000	KNSTD	83.19	6.91	82.81	6.88	7261.27
45	Kirchner et al 2001	SC-2	Silver Creek, ID, USA	680	44.372	-115.767	1748	16.5	Igneous	569	4	54	92000	4000	KNSTD	153.64	13.16	153.03	13.11	3928.62
45	Kirchner et al 2001	SC-5	Silver Creek, ID, USA	681	44.346	-115.789	1578	12.2	Igneous	568	4	52	187000	7000	KNSTD	66.67	5.53	66.53	5.52	9037.56
45	Kirchner et al 2001	SC-8	Silver Creek, ID, USA	682	44.356	-115.785	1564	13.2	Igneous	558	4	52	206000	9000	KNSTD	59.86	5.16	59.69	5.15	10073
45	Kirchner et al 2001	HC-6	Horse Creek, ID, USA	683	45.994	-115.351	1540	12.8	Igneous	717	3	80	294000	11000	KNSTD	41.93	3.53	41.81	3.52	14383.3
45	Kirchner et al 2001	HC-12	Horse Creek, ID, USA	684	45.992	-115.386	1598	17	Igneous	731	2	80	248000	8000	KNSTD	52.04	4.25	51.82	4.23	11605.8
45	Kirchner et al 2001	CircleEndA	Circle End, ID, USA	685	45.055	-115.671	1663	23.8	Igneous	661	3	50	123000	5000	KNSTD	109.66	9.25	109.01	9.19	5515.05
45	Kirchner et al 2001	HC-10	Horse Creek, ID, USA	686	45.992	-115.373	1536	14.9	Igneous	729	2	80	258000	9000	KNSTD	47.81	3.95	47.71	3.94	12603
45	Kirchner et al 2001	HC-14	Horse Creek, ID, USA	687	45.99	-115.393	1617	15.7	Igneous	728	3	80	309000	15000	KNSTD	41.88	3.78	41.85	3.77	14372.8
45	Kirchner et al 2001	HC-2	Horse Creek, ID, USA	688	45.994	-115.342	1537	17.3	Igneous	712	2	80	246000	9000	KNSTD	50.36	4.19	50.15	4.17	11990.9
45	Kirchner et al 2001	HC-16	Horse Creek, ID, USA	689	45.991	-115.41	1672	13.4	Igneous	738	2	80	436000	15000	KNSTD	30.46	2.57	30.43	2.57	19766.3
45	Kirchner et al 2001	SC-7	Silver Creek, ID, USA	690	44.35	-115.776	1640	22.2	Igneous	566	4	72	288000	11000	KNSTD	44.44	3.76	44.47	3.76	13526.4
45	Kirchner et al 2001	HC-9	Horse Creek, ID, USA	691	45.994	-115.366	1496	13.1	Igneous	708	3	80	286000	9000	KNSTD	41.75	3.39	41.75	3.39	14404.3
46	Kober et al 2009	LL3	Rio Lluta, Chile	692	-18.399	-70.291	3463	11.8	Mixed	196	7	3	867000	49500	S555	26.31	2.59	23.46	2.31	25653.4
46	Kober et al 2009	LL3	Rio Lluta, Chile	693	-18.399	-70.291	3463	11.8	Mixed	196	7	3	866000	54000	S555	26.34	2.68	23.49	2.39	25620.1
46	Kober et al 2009	LL3a	Rio Lluta, Chile	694	-18.399	-70.291	3463	11.8	Mixed	196	7	3	868000	45000	S555	26.28	2.51	23.44	2.23	25686.7
46	Kober et al 2009	LL2	Rio Lluta, Chile	695	-18.401	-70.017	3753	12	Mixed	217	6	4	975000	40000	S555	25.33	2.29	23.83	2.15	25259.7
46	Kober et al 2009	LL1	Rio Lluta, Chile	696	-18.336	-69.862	4060	11.5	Mixed	249	5	4	1120000	114000	S555	24.27	3.21	23.76	3.14	25346.1
46	Kober et al 2009	LL1a	Rio Lluta, Chile	697	-18.336	-69.862	4060	11.5	Mixed	249	5	4	1069000	56000	S555	25.46	2.46	24.92	2.41	24157.9
46	Kober et al 2009	LL1b	Rio Lluta, Chile	698	-18.336	-69.862	4060	11.5	Mixed	249	5	4	1033000	180000	S555	26.37	5.26	25.81	5.16	23321.2
46	Kober et al 2009	LL1c	Rio Lluta, Chile	699	-18.336	-69.862	4060	11.5	Mixed	249	5	4	1258000	106000	S555	21.53	2.55	21.08	2.5	28572.4
46	Kober et al 2009	LL5	Rio Lluta, Chile	700	-17.999	-69.631	4342	8.4	Mixed	292	4	5	2373000	149000	S555	12.39	1.31	12.3	1.3	48974.6
46	Kober et al 2009	LL4	Rio Lluta, Chile	701	-17.983	-69.629	4319	8.7	Mixed	291	4	5	2435000	306000	S555	11.91	1.86	11.85	1.85	50822.7
48	Matmon et al 2003	GSCO-1	Oconaluftee, Great Smoky Mts Nat'l Park, USA	702	35.505	-83.301	1230	19.2	Metamorphic	1663	9	80	295000	0	KNSTD	31.91	2.46	28.74	2.27	20917.5
48	Matmon et al 2003	GSCO-1a	Oconaluftee, Great Smoky Mts Nat'l Park, USA	703	35.505	-83.301	1230	19.2	Metamorphic	1663	9	80	279500	9000	KNSTD	30.95	2.23	30.41	2.19	19759.7
48	Matmon et al 2003	GSCO-1b	Oconaluftee, Great Smoky Mts Nat'l Park, USA	704	35.505	-83.301	1230	19.2	Metamorphic	1663	9	80	264000	10000	KNSTD	32.86	2.69	25.94	2.27	18611.6
48	Matmon et al 2003	GSRF-12	Raven Fork, Great Smoky Mts, Nat'l Park, USA	705	35.517	-83.295	1284	18.9	Metamorphic	1681	9	80	310000	9000	KNSTD	28.77	2.27	22.83	1.92	21278
48	Matmon et al 2003	GSAC-1	Abraham's Creek, Great Smoky Mts, Nat'l Park, USA	706	35.611	-83.936	759	12.5	Metamorphic	1525	11	79	362000	11000	KNSTD	17.12	1.35	13.28	1.13	35548.4
48	Matmon et al 2003	GSLR-1	Little River, Great Smoky Mts, Nat'l Park, USA	707	35.661	-83.707	1054	16.8	Metamorphic	1605	10	80	264000	7000	KNSTD	29.48	2.25	22.98	1.9	20800
48	Matmon et al 2003	GSCA-1	Cataluchee River, Great Smoky Mts, Nat'l Park, USA	708	35.668	-83.071	1222	17	Metamorphic	1600	9	80	379000	11000	KNSTD	22.19	1.76	17.78	1.51	27321
48	Matmon et al 2003	GSCO-2	Oconaluftee, Great Smoky Mts Nat'l Park, USA	709	35.516	-83.306	1166	19.8	Metamorphic	1644	9	80	234000	7000	KNSTD	35.71	2.77	28.1	2.35	17082.5
48	Matmon et al 2003	GSMP-1	Middle Prong, Great Smoky Mts, Nat'l Park, USA	710	35.659	-83.709	919	16.4	Metamorphic	1563	11	79	267000	7000	KNSTD	26.57	2.02	20.6	1.7	23004.4
48	Matmon et al 2003	GSLP-1	Little Pigeon, Great Smoky Mts, Nat'l Park, USA	711	35.738	-83.415	1164	20.1	Metamorphic	1593	9	80	225000	7000	KNSTD	37.66	2.94	29.37	2.47	16342.9
48	Matmon et al 2003	GSHC-1	Hazel Creek, Great Smoky Mts, Nat'l Park, USA	712	35.476	-83.724	1100	17.7	Metamorphic	1682	10	80	318000	10000	KNSTD	24.69	1.96	19.49	1.66	24670.8
48	Matmon et al 2003	GSDC-1	Deep Creek, Great Smoky Mts Nat'l Park, USA	713	35.464	-83.434	1121	18.7	Metamorphic	1663	10	80	316000	8000	KNSTD	25.33	1.95	19.9	1.65	24177.6
48	Matmon et al 2003	GSLR-7	Little River, Great Smoky Mts, Nat'l Park, USA	714	35.664	-83.598	1215	17.8	Metamorphic	1681	9	80	240000	8000	KNSTD	35.88	2.85	28.43	2.42	16945.7
48	Matmon et al 2003	GSBC-1	Big Creek, Great Smoky Mts, Nat'l Park, USA	715	35.749	-83.115	1317	20.8	Metamorphic	1620	9	80	234000	6000	KNSTD	39.39	3.02	31.4	2.59	15436.1
48	Matmon et al 2003	GSFC-1	Forney Creek, Great Smoky Mts, Nat'l Park, USA	716	35.47	-83.566	1166	18.6	Metamorphic	1722	9	80	359000	11000	KNSTD	22.82	1.82	18	1.54	26874.9
48	Matmon et al 2003	GSBC-2	Big Creek, Great Smoky Mts, Nat'l Park, USA	717	35.736	-83.13	1360	21.1	Metamorphic	1653	9	80	247000	8000	KNSTD	38.17	3.03	30.59	2.6	15891.5
48	Matmon et al 2003	GSWP-1	West Prong, Great Smoky Mts, Nat'l Park, USA	718	35.688	-83.536	1225	20.7	Metamorphic	1677	9	80	242000	6000	KNSTD	36.36	2.77	28.4	2.33	16979.7
48	Matmon et al 2003	GSEC-1	Eagle Creek, Great Smoky Mts, Nat'l Park, USA	719	35.487	-83.774	1039	17.6	Metamorphic	1674	10	80	341000	11000	KNSTD	22.07	1.76	17.34	1.49	27665.4
48	Matmon et al 2003	GSRF-11	Raven Fork, Great Smoky Mts, Nat'l Park, USA	720	35.58	-83.264	1466	17.8	Metamorphic	1783	8	80	452000	11000	KNSTD	21.61	1.71	17.57	1.48	28071.7
48	Matmon et al 2003	GSRF-10	Straight Fork, Great Smoky Mts, Nat'l Park, USA	721	35.584	-83.238	1342	20.7	Metamorphic	1696	9	80	325000	9000	KNSTD	28.31	2.22	22.68	1.91	21501.9
48	Matmon et al 2003	GSCO-4	Oconaluftee, Great Smoky Mts Nat'l Park, USA	722	35.558	-83.312	1220	21.1	Metamorphic	1655	9	80	200000	6000	KNSTD	43.53	3.36	34.35	2.86	13989.4
48	Matmon et al 2003	GSNC-1	Nolan Creek, Great Smoky Mts, Nat'l Park, USA	723	35.458	-83.528	1163	19.1	Metamorphic	1697	10	80	363000	12000	KNSTD	22.52	1.82	17.75	1.53	27245.6
48	Matmon et al 2003	GSTM-1	Twenty Mile Creek, Great Smoky Mts, Nat'l Park, USA	724	35.467	-83.878	961	16.3	Metamorphic	1658	10	80	309000	9000	KNSTD	23.27	1.81	18.16	1.53	26232.5
48	Matmon et al 2003	GSRF-1	Raven Fork, Great Smoky Mts, Nat'l Park, USA	725	35.61	-83.255	1520	17.1	Metamorphic	1807	8	80	434000	11000	KNSTD	23.32	1.85	19.05	1.61	25934
48	Matmon et al 2003	GSLR-5	Little River, Great Smoky Mts, Nat'l Park, USA	726	35.619	-83.54	1303	17.5	Metamorphic	1733	9	79	301000	9000	KNSTD	29.69	2.34	23.91	2.02	20329.1
48	Matmon et al 2003	GSRF-6	Straight Fork, Great Smoky Mts, Nat'l Park, USA	727	35.622	-83.212	1440	20.6	Metamorphic	1749	8	80	341000	9000	KNSTD	28.64	2.25	23.13	1.94	21201.9
48	Matmon et al 2003	GSPB-1	Parson's Branch Creek, Great Smoky Mts, Nat'l Park, USA	728	35.499	-83.934	797	16.8	Metamorphic	1559	11	80	295000	12000	KNSTD	21.85	1.81	16.92	1.5	27834.3
48	Matmon et al 2003	GSLR-3	Little River, Great Smoky Mts, Nat'l Park, USA	729	35.598	-83.515	1471	20.5	Metamorphic	1800	8	80	178000	6000	KNSTD	57.2	4.55	46.08	3.92	10570.7
48	Matmon et al 2003	GSCO-3	Oconaluftee, Great Smoky Mts Nat'l Park, USA	730	35.521	-83.308	1028	18.3	Metamorphic	1598	10	80	312000	8000	KNSTD	23.87	1.83	18.89	1.57	25335.3
48	Matmon et al 2003	GSLR-6	Little River, Great Smoky Mts, Nat'l Park, USA	731	35.653	-83.582	1110	16.3	Metamorphic	1641	10	80	282000	10000	KNSTD	28.08	2.26	22.33	1.93	21509.7
48	Matmon et al 2003	GSCO-5	Oconaluftee, Great Smoky Mts Nat'l Park, USA	732	35.567	-83.336	1175	19.3	Metamorphic	1657	9	80	317000	8000	KNSTD	25.81	1.99	20.67	1.71	23367.2
48	Matmon et al 2003	GSLR-2	Little River, Great Smoky Mts, Nat'l Park, USA	733	35.599	-83.514	1433	19.4	Metamorphic	1783	8	80	256000	8000	KNSTD	38.42	3.05	30.93	2.62	15785.6
48	Matmon et al 2003	GSRF-7	Ledge Creek, Great Smoky Mts, Nat'l Park, USA	734	35.618	-83.208	1293	17.9	Metamorphic	1652	9	80	376000	11000	KNSTD	23.4	1.86	18.84	1.6	25877.4
48	Matmon et al 2003	GSCS-1	Cosby Creek, Great Smoky Mts Nat'l Park, USA	735	35.754	-83.205	1173	22.3	Metamorphic	1513	10	80	191000	5000	KNSTD	44.09	3.33	35	2.86	13685.7
48	Matmon et al 2003	GSLR-4	Little River, Great Smoky Mts, Nat'l Park, USA	736	35.616	-83.529	1270	18.7	Metamorphic	1661	9	79	224000	7000	KNSTD	39.76	3.11	31.69	2.67	15233.7
48	Matmon et al 2003	GSRF-8	Straight Fork, Great Smoky Mts, Nat'l Park, USA	737	35.613	-83.213	1367	21.7	Metamorphic	1649	9	80	297000	9000	KNSTD	31.49	2.5	25.35	2.15	19233.8
48	Matmon et al 2003	GSRF-9	Straight Fork, Great Smoky Mts, Nat'l Park, USA	738	35.608	-83.224	1263	20.2	Metamorphic	1691	9	80	274000	8000	KNSTD	31.92	2.5	25.61	2.15	18908.5
48	Matmon et al 2003	GSCO-7	Oconaluftee, Great Smoky Mts Nat'l Park, USA	739	35.602	-83.413	1443	19.5	Metamorphic	1801	8	80	278000	7000	KNSTD	35.29	2.73	28.61	2.37	17092.4
48	Matmon et al 2003	GSRF-2	Ledge Creek, Great Smoky Mts, Nat'l Park, USA	740	35.629	-83.193	1287	17.3	Metamorphic	1652	9	80	335000	9000	KNSTD	26.34	2.06	21.16	1.77	22986.5
48	Matmon et al 2003	GSCO-6	Oconaluftee, Great Smoky Mts Nat'l Park, USA	741	35.587	-83.36	1224	17.3	Metamorphic	1633	10	80	361000	12000	KNSTD	23.39	1.89	18.7	1.62	25956.7
48	Matmon et al 2003	GSRF-3	Ledge Creek, Great Smoky Mts, Nat'l Park, USA	742	35.629	-83.194	1351	17.6	Metamorphic	1727	8	80	461000	12000	KNSTD	19.52	1.55	15.89	1.35	30896.4
48	Matmon et al 2003	GSRF-5	Ledge Creek, Great Smoky Mts, Nat'l Park, USA	743	35.623	-83.199	1281	17.1	Metamorphic	1644	9	80	322000	9000	KNSTD	27.28	2.14	21.95	1.85	22136.4
51	Morel et al 2003	Wut1	Wutach River, Germany	744	47.848	8.454	903	6.4	Mixed	1229	6	61	117000	13000	S555	71.29	9.53	56.4	7.73	8461.98
51	Morel et al 2003	Wut7	Wutach River, Germany	745	47.843	8.321	960	9.9	Mixed	1279	6	71	172000	16000	S555	49.73	5.93	39.7	4.88	12128.4
51	Morel et al 2003	Wut12	Wutach River, Germany	746	47.869	8.262	986	11.3	Igneous	1299	6	70	166000	16000	S555	52.61	6.41	42.03	5.28	11471
51	Morel et al 2003	Wut4	Wutach River, Germany	747	47.865	8.223	990	11.2	Igneous	1314	6	73	77000	10000	S555	116.15	17.46	92.36	14.16	5181.82
51	Morel et al 2003	Wut6	Wutach River, Germany	748	47.867	8.281	907	5.1	Mixed	1221	6	72	200000	16000	S555	40.87	4.45	32.64	3.69	14733.8
51	Morel et al 2003	Wut10	Wutach River, Germany	749	47.939	8.201	994	11.6	Igneous	1300	6	69	199000	21000	S555	43.75	5.71	35.15	4.7	13762
51	Morel et al 2003	Wut9	Wutach River, Germany	750	47.88	8.163	1030	10.5	Igneous	1354	6	11	119000	14000	S555	76.36	10.68	61.13	8.74	7882.32
51	Morel et al 2003	Don1	Danube River, Germany	751	47.983	8.242	1042	10	Igneous	1344	6	79	261000	23000	S555	34.12	3.98	34.07	3.97	17647.2
51	Morel et al 2003	Don3	Danube River, Germany	752	47.948	8.367	928	3.3	Sedimentary	1210	6	80	686000	41000	S555	11.21	1.12	11.19	1.12	53774.3
51	Morel et al 2003	Don2	Danube River, Germany	753	47.961	8.253	1066	8.7	Igneous	1347	6	80	269000	26000	S555	33.62	4.16	33.57	4.16	17908.5
51	Morel et al 2003	Don4	Danube River, Germany	754	47.967	8.367	920	3.4	Sedimentary	1225	6	80	658000	37000	S555	11.66	1.14	11.64	1.14	51709.7
51	Morel et al 2003	Wut8	Wutach River, Germany	755	47.859	8.276	829	4	Mixed	1170	7	79	454000	26000	S555	16.19	1.55	16.16	1.55	37223.2
51	Morel et al 2003	Wut5	Wutach River, Germany	756	47.905	8.218	1031	14.7	Igneous	1360	5	71	219000	23000	S555	40.7	5.31	40.55	5.29	14822.2
51	Morel et al 2003	Wut11	Wutach River, Germany	757	47.874	8.259	904	8.2	Igneous	1245	6	80	228000	17000	S555	35.44	3.73	35.49	3.73	16936.1
51	Morel et al 2003	Wut3	Wutach River, Germany	758	47.861	8.254	875	3	Igneous	1204	6	75	439000	32000	S555	17.35	1.86	17.35	1.86	34654.5
52	Nichols et al 2002	GMV-1	Granite Mountain, Mojave Desert, CA, USA	759	34.026	-115.138	555	9.1	Igneous	117	21	0	168000	9000	KNSTD	2.93	-16	33.56	2.93	17886.9
52	Nichols et al 2002	IMV-2	Iron Mountain, Mojavee Desert, CA, USA	760	34.116	-115.189	703	23.4	Igneous	135	20	0	162000	5000	KNSTD	2.87	-2	38.27	2.86	15689.5
52	Nichols et al 2002	GMV-3	Granite Mountain, Mojave Desert, CA, USA	761	34.012	-115.134	653	15.2	Igneous	136	21	0	148000	5000	KNSTD	3.08	2	40.79	3.08	14715.5
52	Nichols et al 2002	IMV-3	Iron Mountain, Mojavee Desert, CA, USA	762	34.109	-115.195	695	22.6	Igneous	127	21	0	143000	4000	KNSTD	3.18	12	43.46	3.17	13813.3
52	Nichols et al 2002	GMV-2	Granite Mountain, Mojave Desert, CA, USA	763	34.007	-115.133	776	22.5	Igneous	144	20	5	131000	5000	KNSTD	3.89	25	50	3.89	12008
52	Nichols et al 2002	IMV-1	Iron Mountain, Mojavee Desert, CA, USA	764	34.117	-115.193	700	22.6	Igneous	131	20	0	140000	4000	KNSTD	3.27	15	44.58	3.26	13465
53	Nichols et al 2005 (a)	CMV-456b	Chemehuevi Mountain Piedmont, Mojave Desert, CA, USA	765	34.602	-114.601	754	12.5	Igneous	179	19	5	128000	4000	KNSTD	50.95	3.79	50.92	3.78	11790.5
53	Nichols et al 2005 (a)	SRV-123b	Chemehuevi Mountain Piedmont, Mojave Desert, CA, USA	766	34.592	-114.642	602	12.7	Igneous	154	20	5	462000	18000	KNSTD	11.6	0.98	11.6	0.98	51845.4
53	Nichols et al 2005 (a)	CMV-123a	Chemehuevi Mountain Piedmont, Mojave Desert, CA, USA	767	34.613	-114.616	710	10.9	Igneous	172	19	5	132000	4000	KNSTD	48.01	3.54	48.01	3.54	12504.6
54	Nichols et al 2005 (b)	CLA	Rio Charges Basin, Panama	768	9.244	-79.531	452	13.3	Igneous	3044	24	79	25600	1600	KNSTD	177.69	15.35	176.6	15.25	3389.15
54	Nichols et al 2005 (b)	CChC	Rio Charges Basin, Panama	769	9.267	-79.506	462	13.4	Igneous	3067	24	79	22200	1500	KNSTD	206.85	18.64	205.51	18.51	2912.29
54	Nichols et al 2005 (b)	CHAG-19	Rio Charges Basin, Panama	770	9.269	-79.505	46	13.2	Igneous	3074	24	79	27900	2300	KNSTD	163.72	16.79	134.29	13.78	4453.24
54	Nichols et al 2005 (b)	CPC	Rio Charges Basin, Panama	771	9.294	-79.416	487	12.6	Igneous	3104	24	79	27600	1700	KNSTD	167.13	14.35	166.12	14.26	3603.48
54	Nichols et al 2005 (b)	CHAG-17	Rio Charges Basin, Panama	772	9.296	-79.411	454	11.9	Igneous	3085	24	79	32100	2100	KNSTD	140.51	12.5	139.84	12.44	4280.5
54	Nichols et al 2005 (b)	PIED	Rio Charges Basin, Panama	773	9.293	-79.411	550	14	Igneous	3141	23	80	27200	1500	KNSTD	175.07	14.23	173.78	14.12	3445.11
54	Nichols et al 2005 (b)	CCC	Rio Charges Basin, Panama	774	9.36	-79.325	511	10.2	Igneous	3134	23	79	30000	1700	KNSTD	154.78	12.75	154.15	12.7	3883.56
54	Nichols et al 2005 (b)	Chico	Rio Charges Basin, Panama	775	9.271	-79.507	428	14.6	Igneous	3015	24	79	24100	2200	KNSTD	186.75	20.53	185.86	20.43	3220.09
54	Nichols et al 2005 (b)	CHM-1	Rio Charges Basin, Panama	776	9.36	-79.321	534	10.5	Igneous	3139	23	79	37100	1800	KNSTD	125.6	9.69	125.03	9.65	4789.4
54	Nichols et al 2005 (b)	CTOM	Rio Charges Basin, Panama	777	9.365	-79.323	486	9.8	Igneous	3136	23	80	30400	1800	KNSTD	150.65	12.69	150.25	12.65	3984.35
54	Nichols et al 2005 (b)	CHAG-14	Rio Charges Basin, Panama	778	9.371	-79.261	548	8.1	Igneous	3186	23	77	52200	2800	KNSTD	88.27	7.18	88.08	7.16	6800.47
54	Nichols et al 2005 (b)	CHAG-9	Rio Charges Basin, Panama	779	9.363	-79.272	622	11.6	Igneous	3209	23	80	25500	1500	KNSTD	192.82	16.19	192.26	16.14	3114.32
54	Nichols et al 2005 (b)	CHAG-15	Rio Charges Basin, Panama	780	9.369	-79.263	550	9	Igneous	3136	23	80	29500	1700	KNSTD	160.45	13.34	159.82	13.28	3746.32
54	Nichols et al 2005 (b)	CHAG-12	Rio Charges Basin, Panama	781	9.368	-79.272	535	10.6	Igneous	3222	23	80	37800	2200	KNSTD	122.94	10.32	122.68	10.29	4880.92
54	Nichols et al 2005 (b)	CHAG-7	Rio Charges Basin, Panama	782	9.331	-79.352	452	15.9	Igneous	2913	24	80	45500	4500	KNSTD	97.66	11.52	97.05	11.45	6169.63
54	Nichols et al 2005 (b)	CHAG-5	Rio Charges Basin, Panama	783	9.357	-79.326	434	11.6	Igneous	2969	24	80	28600	1500	KNSTD	156.59	12.41	156.16	12.37	3832.82
54	Nichols et al 2005 (b)	CHT-2	Rio Charges Basin, Panama	784	9.357	-79.316	460	11.2	Igneous	3078	24	80	21000	1500	KNSTD	217.58	20.25	217.41	20.23	2752.79
55	Nichols et al 2007	ERV-UB	Mojave Desert, CA, USA	785	35.41	-116.47	1103	13.1	Sedimentary	139	16	5	459000	15000	KNSTD	16.6	1.36	16.59	1.36	36244.2
56	Nichols et al., (2014)	QLD 1	Escarpment, Qld, Australia	786	-16.8149	145.637	354	6.4		2157.03			184000	3000	KNSTD	19.6	1.3	21.28	1.43	28178.4
56	Nichols et al., (2014)	QLD 2	Escarpment, Qld, Australia	787	-16.8149	145.637	354	6.4		2157.03			172000	5000	KNSTD	21.1	1.5	22.94	1.65	26139.9
56	Nichols et al., (2014)	QLD 3	Escarpment, Qld, Australia	788	-16.9564	145.677	582	17		2052.7			102000	3000	KNSTD	41.8	2.9	46.05	3.21	13018.3
56	Nichols et al., (2014)	QLD 4	Escarpment, Qld, Australia	789	-16.9452	145.69	351	22		2052.7			231000	1000	KNSTD	50	3.2	16.47	1.1	36422.4
56	Nichols et al., (2014)	QLD 5	Below gorge, Qld, Australia	790	-16.8454	145.649	576	8.6		2157.03			231000	8000	KNSTD	17.2	1.3	18.81	1.44	31911.3
56	Nichols et al., (2014)	QLD 6	Escarpment, Qld, Australia	791	-16.8672	145.671	451	20		2052.7			499000	8000	KNSTD	6.5	0.5	7.24	0.55	82996.2
56	Nichols et al., (2014)	QLD 7	Upland, Qld, Australia	792	-16.9029	145.561	520	11		2157.03			181000	3000	KNSTD	21.4	1.5	23.85	1.61	25152.5
56	Nichols et al., (2014)	QLD 8	Upland, Qld, Australia	793	-16.8948	145.551	600	12		2157.03			197000	3000	KNSTD	20.5	1.4	22.76	1.54	26372.6
56	Nichols et al., (2014)	QLD 9	Upland, Qld, Australia	794	-16.8171	145.512	532	11		2157.03			251000	3000	KNSTD	15.2	1.1	16.7	1.14	35936.5
56	Nichols et al., (2014)	QLD 9xb	Upland, Qld, Australia	795	-16.817	145.513	532	11		2157.03			248000	4000	KNSTD	15.2	1.1	16.93	1.17	35463.4
56	Nichols et al., (2014)	QLD 10	Upland, Qld, Australia	796	-16.7941	145.613	581	8.5		2157.03			256000	6000	KNSTD	15.3	1.1	16.82	1.21	35676.9
56	Nichols et al., (2014)	QLD 11	Escarpment, Qld, Australia	797	-16.7856	145.645	382	6.8		2157.03			189000	3000	KNSTD	19.1	1.3	20.99	1.42	28586.2
56	Nichols et al., (2014)	QLD 12	Escarpment, Qld, Australia	798	-16.82	145.654	462	16		2157.03			131000	2000	KNSTD	29.5	2	32.88	2.15	18233.6
56	Nichols et al., (2014)	QLD 13	Escarpment, Qld, Australia	799	-16.8263	145.681	324	22		2052.7			61000	2000	KNSTD	62.8	4.4	69.65	4.81	8599.52
56	Nichols et al., (2014)	QLD 14	Escarpment, Qld, Australia	800	-16.8106	145.681	297	24		2052.7			66000	2000	KNSTD	57.2	3.9	63.18	4.3	9479.96
57	Norton et al 2007	Fon1	Fontanne River, Switzerland	802	47.03	8.061	936	17.3	Sedimentary	1265	6	79	13800	3200	S555	635.48	161.78	497.89	127.69	948.938
57	Norton et al 2007	Trub6	Trub River, Switzerland	803	46.948	7.888	1072	17.3	Sedimentary	1310	6	79	15900	5100	S555	600.73	219.09	476.66	174.42	1002.54
57	Norton et al 2007	Mins	Minstigerbach River, Switzerland	804	46.491	8.261	2483	29.1	Metamorphic	1955	-1	6	7400	1900	S555	3236.7	924.35	2686.61	769.62	191.613
57	Norton et al 2007	Fon7	Fontanne River, Switzerland	805	46.982	8.002	1044	19	Sedimentary	1315	6	80	20300	2300	S555	461.37	61.71	365.47	50.19	1305.36
57	Norton et al 2007	Trub3	Trub River, Switzerland	806	46.968	7.893	1104	18.7	Sedimentary	1320	5	80	30100	3300	S555	322.51	42.23	256.89	34.56	1867.79
57	Norton et al 2007	Rec	Reckingerbach River, Switzerland	807	46.468	8.239	2446	29.1	Metamorphic	1906	0	19	15800	3900	S555	1491.82	408.85	1227.82	337.62	418.826
57	Norton et al 2007	Ges	Geschinerbach River, Switzerland	808	46.499	8.281	2184	27.5	Metamorphic	1809	0	17	46700	4700	S555	425.92	54.16	349.71	45.27	1457.79
57	Norton et al 2007	Trub4	Trub River, Switzerland	809	46.979	7.934	1155	19.4	Sedimentary	1379	5	80	25400	2900	S555	395.54	53.43	316.34	43.82	1521.85
57	Norton et al 2007	Fon2	Fontanne River, Switzerland	810	47.037	8.033	902	15.9	Sedimentary	1247	6	79	16400	2000	S555	520.88	73.45	408.32	59.01	1154.09
57	Norton et al 2007	Fon4	Fontanne River, Switzerland	811	46.972	7.982	1053	16.2	Sedimentary	1314	6	79	29300	3300	S555	320.19	42.72	254.27	34.83	1879.4
57	Norton et al 2007	Ritz	Ritzibach River, Switzerland	812	46.452	8.226	2137	28.2	Metamorphic	1884	-1	38	64500	9100	S555	296.95	48.43	244.92	40.39	2078.76
57	Norton et al 2007	Mil	Milibach River, Switzerland	813	46.522	8.323	2330	24.4	Metamorphic	1856	-1	11	41400	4400	S555	515.96	68.18	434.54	58.34	1179.5
57	Norton et al 2007	Wil	Wilerbach River, Switzerland	814	46.442	8.197	2372	23.4	Metamorphic	1885	-1	19	233000	15000	S555	93.65	9.51	78.54	8.17	6563.21
57	Norton et al 2007	Ober	Oberbach River, Switzerland	815	46.512	8.306	2275	26.3	Metamorphic	1818	0	16	54400	6900	S555	380.49	57.11	318.72	48.44	1605.51
57	Norton et al 2007	Nider3	Niderbach River, Switzerland	816	46.501	8.292	2422	25.7	Metamorphic	1884	-1	5	86300	9600	S555	260.22	35.61	220.69	30.62	2332.4
57	Norton et al 2007	Fon3	Fontanne River, Switzerland	817	47.029	7.982	1002	16.2	Sedimentary	1294	6	80	20800	2200	S555	437.82	55.58	346.01	45.24	1374.22
57	Norton et al 2007	Spi	Spissbach River, Swtizerland	818	46.446	8.211	2231	23.5	Metamorphic	1850	-1	36	30400	4800	S555	663.32	118.79	554.27	100.17	920.918
57	Norton et al 2007	Chr	Chrimpebach River, Switzerland	819	46.436	8.204	2031	27.9	Metamorphic	1843	-1	39	20100	4200	S555	893.78	206.64	734.26	170.78	689.181
57	Norton et al 2007	Fon5	Fontanne River, Switzerland	820	46.97	7.967	1084	18.2	Sedimentary	1345	6	78	25900	8500	S555	369.89	138.82	294.5	110.84	1625.99
57	Norton et al 2007	Fon6	Fontanne River, Switzerland	821	46.986	7.972	1091	18.4	Sedimentary	1330	6	80	25667	2833	S555	375.3	49.33	298.76	40.35	1603.64
57	Norton et al 2007	Fon6s	Fontanne River, Switzerland	822	46.986	7.972	1091	18.4	Sedimentary	1330	6	80	28500	3100	S555	337.67	43.93	268.88	35.96	1782.39
57	Norton et al 2007	Fon6m	Fontanne River, Switzerland	823	46.986	7.972	1091	18.4	Sedimentary	1330	6	80	23200	2600	S555	415.55	55.23	330.73	45.13	1448.24
57	Norton et al 2007	Fon6l	Fontanne River, Switzerland	824	46.986	7.972	1091	18.4	Sedimentary	1330	6	80	25300	2800	S555	380.79	50.15	303.13	41.01	1580.5
57	Norton et al 2007	Bet	Bettulbach River, Switzerland	825	46.432	8.189	2119	25	Metamorphic	1839	-1	32	11800	2500	S555	1593.88	373.56	1327.38	312.89	382.56
57	Norton et al 2007	Trub5	Trub River, Switzerland	826	46.999	7.918	1175	19.5	Sedimentary	1396	5	80	32500	2700	S555	312.17	34.02	250.54	28.36	1925.82
57	Norton et al 2007	Trub1	Trub River, Switzerland	827	46.995	7.892	1181	21.6	Sedimentary	1322	6	80	29400	3100	S555	347.02	44.26	278.34	36.5	1733.69
57	Norton et al 2007	Hil	Hilperschbach River, Switzerland	828	46.448	8.208	2231	28.2	Metamorphic	1843	-1	16	57800	5800	S555	346.3	43.99	291.03	37.64	1755.41
57	Norton et al 2007	Trub2	Trub River, Switzerland	829	46.99	7.883	1185	22.5	Sedimentary	1381	5	80	23200	2600	S555	441.74	58.86	354.21	48.43	1361.91
57	Norton et al 2007	Löü	Löümibach River, Switzerland	830	46.419	8.172	1906	27.5	Metamorphic	1731	1	47	17200	4100	S555	957.58	252.42	788.47	208.87	638.033
57	Norton et al 2007	Nider2	Niderbach River, Switzerland	831	46.524	8.272	2650	20.5	Metamorphic	2035	-3	5	145900	9900	S555	174.69	18.18	150.68	16.02	3443.7
57	Norton et al 2007	Nider1	Niderbach River, Switzerland	832	46.525	8.269	2700	19.8	Metamorphic	2089	-3	5	134000	13000	S555	196.01	24.65	169.36	21.6	3067.41
57	Norton et al 2007	Wil2	Wilerbach River, Switzerland	833	46.459	8.173	2641	20.6	Metamorphic	2105	-3	5	233000	17000	S555	108.43	11.7	93.43	10.27	5559.55
57	Norton et al 2007	Hil2	Hilperschbach River, Switzerland	834	46.463	8.183	2586	23.5	Metamorphic	2041	-3	5	140000	13000	S555	174.89	21.38	150.67	18.71	3437.31
60	Ouimet et al 2009	wbo510	Dadu, Tibetan Plateau	835	31.72	100.93	3933	13.1	Igneous	705	2	18	1024500	33400	KNSTD	34.09	3	29.8	2.67	17684.1
60	Ouimet et al 2009	wbo604	Min, Tibetan Plateau	836	32.02	103.28	3275	31.5	Igneous	867	4	66	98800	4200	KNSTD	274.54	24.42	227.76	20.85	2269.6
60	Ouimet et al 2009	wbo538	Yalong, Tibetan Plateau	837	30.04	101.22	4045	25.8	Igneous	827	2	60	412200	11200	KNSTD	87.46	7.43	75.43	6.55	6960.21
60	Ouimet et al 2009	wbo616	Dadu, Tibetan Plateau	838	32.43	101.05	3775	18.9	Metamorphic	696	2	51	228100	9100	KNSTD	147.62	13.17	127.88	11.68	4093.06
60	Ouimet et al 2009	wbo448	Dadu, Tibetan Plateau	839	29.91	102.19	3316	33	Igneous	976	4	46	65800	2400	KNSTD	420.06	36.15	329.66	29.21	1563.12
60	Ouimet et al 2009	wbo439	Yalong (Li Qui),Tibetan Plateau	840	29.41	101.23	4489	26.3	Igneous	900	0	32	124200	5400	KNSTD	355.68	32.6	307.03	28.63	1717.31
60	Ouimet et al 2009	wbo508	Dadu, Tibetan Plateau	841	32.2	101.02	4063	18.6	Igneous	723	0	49	968400	16100	KNSTD	39.19	3.27	34.2	2.91	15436.1
60	Ouimet et al 2009	wbo536	Yalong, Tibetan Plateau	842	30.04	100.98	3803	28.5	Igneous	749	4	74	346000	14100	KNSTD	92.95	8.33	79.46	7.29	6576.32
60	Ouimet et al 2009	wbo551	Dadu, Tibetan Plateau	843	29.34	102.25	2455	31.7	Igneous	986	10	70	96500	8600	KNSTD	178.89	20.94	137.19	16.44	3652.57
60	Ouimet et al 2009	wbo621	Yalong (Li Qui),Tibetan Plateau	844	30.32	101.38	4258	7.4	Metamorphic	857	1	15	914200	29600	KNSTD	43.18	3.8	37.86	3.39	13949.9
60	Ouimet et al 2009	wbo642	Yalong, Tibetan Plateau	845	28.93	101.54	4028	26.8	Metamorphic	952	2	73	100200	3600	KNSTD	354.38	30.92	302.89	27.07	1726.62
60	Ouimet et al 2009	wbo544	Yalong (Li Qui),Tibetan Plateau	846	29.98	101.58	3955	21.7	Igneous	900	2	31	808600	20300	KNSTD	42.28	3.59	36.58	3.18	14365.9
60	Ouimet et al 2009	wbo653	Dadu, Tibetan Plateau	847	31.03	101.87	3780	31.2	Igneous	811	3	69	99100	4800	KNSTD	340.88	31.7	286.21	27.2	1823.47
60	Ouimet et al 2009	wbo619	Yalong, Tibetan Plateau	848	31.03	101.07	3973	24.3	Metamorphic	741	2	22	174900	6200	KNSTD	207	18.1	177.26	15.85	2956.61
60	Ouimet et al 2009	wbo624	Yalong, Tibetan Plateau	849	29.77	101.1	3825	28	Metamorphic	804	4	63	275550	8850	KNSTD	120.82	10.34	100.57	8.86	5193.62
60	Ouimet et al 2009	wbo624s	Yalong, Tibetan Plateau	850	29.77	101.1	3825	28	Metamorphic	804	4	63	318500	11000	KNSTD	101.83	8.85	86.92	7.75	6011.29
60	Ouimet et al 2009	wbo624q	Yalong, Tibetan Plateau	851	29.77	101.1	3825	28	Metamorphic	804	4	63	232600	6700	KNSTD	139.81	11.82	137.48	11.61	4377.9
60	Ouimet et al 2009	wbo523	Dadu, Tibetan Plateau	852	30.73	102	3521	33.8	Igneous	834	4	71	27900	1800	KNSTD	1078.52	109.64	1027.55	104.22	585.548
60	Ouimet et al 2009	wbo645	Yalong (Li Qui),Tibetan Plateau	853	29.93	101.39	4149	15	Metamorphic	872	1	33	1418700	24500	KNSTD	26.04	2.19	25.9	2.18	23257.2
60	Ouimet et al 2009	wbo610	Dadu, Tibetan Plateau	854	32.53	100.67	4141	22.9	Metamorphic	683	-1	28	407750	13600	KNSTD	99.83	8.75	97.95	8.58	6146.59
60	Ouimet et al 2009	wbo610s	Dadu, Tibetan Plateau	855	32.53	100.67	4141	22.9	Metamorphic	683	-1	28	455900	15000	KNSTD	87.94	7.69	87.52	7.65	6879.41
60	Ouimet et al 2009	wbo610q	Dadu, Tibetan Plateau	856	32.53	100.67	4141	22.9	Metamorphic	683	-1	28	359600	12200	KNSTD	111.72	9.8	111.18	9.75	5415.27
60	Ouimet et al 2009	wbo618	Yalong, Tibetan Plateau	857	31.45	100.72	3967	25.3	Metamorphic	697	2	55	358300	12400	KNSTD	100.27	8.78	99.52	8.71	6049.33
60	Ouimet et al 2009	wbo609	Dadu, Tibetan Plateau	858	32.42	100.81	4193	23.9	Metamorphic	696	-1	48	272000	6100	KNSTD	151.37	12.68	150.6	12.62	3997.52
60	Ouimet et al 2009	wbo506	Dadu, Tibetan Plateau	859	31.89	100.75	4234	25.6	Igneous	715	0	30	274300	6500	KNSTD	151.46	12.75	149.92	12.61	4015.67
60	Ouimet et al 2009	wbo450	Dadu, Tibetan Plateau	860	30.23	102.18	3005	34.9	Igneous	909	6	73	84400	3700	KNSTD	277.61	24.6	257.1	22.66	2339.58
60	Ouimet et al 2009	wbo612	Dadu, Tibetan Plateau	861	32.22	100.39	4239	16.7	Metamorphic	677	-1	32	769800	30000	KNSTD	53.7	4.86	53.43	4.84	11268.2
60	Ouimet et al 2009	wbo316	Yalong (Li Qui),Tibetan Plateau	862	29.43	101.23	4378	27.1	Igneous	892	0	37	196000	8500	NIST_Certified	186.83	17.12	182.82	16.74	3292.91
60	Ouimet et al 2009	wbo613	Dadu, Tibetan Plateau	863	32.61	101.19	4155	26.4	Metamorphic	725	-1	11	389800	12400	KNSTD	104.78	9.12	103.7	9.02	5805.75
60	Ouimet et al 2009	wbo302	Yalong (Li Qui),Tibetan Plateau	864	30.27	101.53	4073	6.1	Igneous	879	1	8	1087600	19400	NIST_Certified	28.64	2.4	28.62	2.4	21043.8
60	Ouimet et al 2009	wbo524	Dadu, Tibetan Plateau	865	30.38	102.13	3043	34.2	Igneous	845	6	75	45800	1800	KNSTD	507.65	43.74	486.22	41.76	1237.07
60	Ouimet et al 2009	wbo641	Yalong, Tibetan Plateau	866	28.61	101.68	3493	30.9	Igneous	990	5	72	94600	4300	KNSTD	295.07	26.68	283.36	25.56	2123.38
60	Ouimet et al 2009	wbo651	Dadu, Tibetan Plateau	867	31.29	102.05	3525	29.2	Igneous	801	4	74	267600	7500	KNSTD	110.57	9.29	107.82	9.05	5581.54
60	Ouimet et al 2009	wbo617	Dadu, Tibetan Plateau	868	32.34	101.22	3939	20.1	Metamorphic	725	1	27	548000	14600	KNSTD	66	5.62	65.73	5.59	9160.5
60	Ouimet et al 2009	wbo550	Dadu (Gonga), Tibetan Plateau	869	29.54	102.14	2612	37.1	Igneous	959	9	78	14300	1700	KNSTD	1289.59	182.82	1223.82	173.19	491.24
60	Ouimet et al 2009	wbo643	Yalong (Li Qui),Tibetan Plateau	870	29.51	101.43	4327	28	Metamorphic	931	0	53	204800	7200	KNSTD	200.5	17.61	197.86	17.37	3042.52
60	Ouimet et al 2009	wbo521	Dadu, Tibetan Plateau	871	30.54	101.62	4197	23.1	Igneous	874	0	35	142200	8100	KNSTD	278.65	27.45	276.27	27.21	2178.89
60	Ouimet et al 2009	wbo502	Min, Tibetan Plateau	872	31.76	102.74	4145	26	Igneous	938	0	37	202300	5800	KNSTD	199.31	17.03	197.05	16.83	3054.92
60	Ouimet et al 2009	wbo514	Dadu, Tibetan Plateau	873	31.75	102	3672	29.5	Igneous	789	3	75	211500	5300	KNSTD	151.82	12.64	148.9	12.39	4041.97
60	Ouimet et al 2009	wbo444	Dadu, Tibetan Plateau	874	29.37	102.24	1948	30.2	Igneous	946	13	57	42400	4900	KNSTD	291.35	39.98	286.3	39.26	2098.56
60	Ouimet et al 2009	wbo518	Dadu, Tibetan Plateau	875	30.95	101.72	3634	33.3	Igneous	771	4	78	127300	5000	KNSTD	242.91	21.42	238.01	20.96	2528.45
60	Ouimet et al 2009	wbo305	Yalong (Li Qui),Tibetan Plateau	876	29.89	101.54	4295	4.3	Igneous	921	0	20	1805000	48900	NIST_Certified	18.79	1.65	18.78	1.65	32084.1
60	Ouimet et al 2009	wbo644	Yalong (Li Qui),Tibetan Plateau	877	29.72	101.52	4218	23.8	Metamorphic	924	1	52	756300	22100	KNSTD	50.99	4.41	50.61	4.38	11897.1
60	Ouimet et al 2009	wbo512	Dadu, Tibetan Plateau	878	31.79	101.1	3663	29.7	Igneous	696	4	61	370200	8300	KNSTD	84.85	7.03	83.85	6.95	7178.59
60	Ouimet et al 2009	wbo607	Dadu, Tibetan Plateau	879	32.27	102.49	4003	21.1	Metamorphic	837	1	30	203000	6000	KNSTD	186.3	15.93	185.57	15.86	3243.88
60	Ouimet et al 2009	wbo545	Yalong (Li Qui),Tibetan Plateau	880	30.33	101.52	3918	15.6	Igneous	836	3	9	1581800	46300	KNSTD	20.94	1.83	20.92	1.83	28780.6
60	Ouimet et al 2009	wbo424	Min, Tibetan Plateau	881	31.3	103.53	3004	34.8	Igneous	1014	6	32	66500	3400	KNSTD	344.64	31.81	336.95	31.06	1785.19
60	Ouimet et al 2009	wbo614	Dadu, Tibetan Plateau	882	32.58	101.08	3951	24	Metamorphic	708	0	47	314800	10000	KNSTD	117.25	10.14	116.4	10.06	5171.87
60	Ouimet et al 2009	wbo505	Dadu, Tibetan Plateau	883	32.21	101.61	3577	28.1	Igneous	740	3	66	189300	10000	KNSTD	163.7	15.61	160.24	15.26	3755.82
60	Ouimet et al 2009	wbo513	Dadu, Tibetan Plateau	884	31.77	101.37	4210	27.9	Igneous	772	0	52	267900	8800	KNSTD	153.75	13.4	151.9	13.23	3963.03
60	Ouimet et al 2009	wbo530	Dadu, Tibetan Plateau	885	30.08	102.07	3798	35.5	Igneous	985	2	52	74300	3600	KNSTD	464.82	43.23	434.25	40.24	1385.82
60	Ouimet et al 2009	wbo515	Dadu, Tibetan Plateau	886	31.42	102.05	3233	27.8	Igneous	761	6	77	170900	4500	KNSTD	149.78	12.33	146.35	12.03	4111.51
60	Ouimet et al 2009	wbo647	Dadu, Tibetan Plateau	887	29.68	102.2	2388	35.3	Igneous	960	9	55	31200	1600	KNSTD	517.03	46.35	497.83	44.49	1207.4
60	Ouimet et al 2009	wbo637	Anning, Tibetan Plateau	888	28.77	102.25	2899	22.7	Igneous	1110	7	51	11500	1100	KNSTD	1773.83	217.18	1747.01	213.76	344.208
60	Ouimet et al 2009	wbo501	Min, Tibetan Plateau	889	31.56	103.49	2832	32.1	Igneous	949	7	73	89600	3600	KNSTD	237.64	20.52	229.1	19.73	2625.46
60	Ouimet et al 2009	wbo623	Yalong (Li Qui),Tibetan Plateau	890	30.14	101.51	3795	21.4	Metamorphic	836	3	19	763700	15500	KNSTD	41.31	3.44	41.18	3.43	14617.5
60	Ouimet et al 2009	wbo522	Dadu, Tibetan Plateau	891	30.68	101.75	4026	34.9	Igneous	871	1	66	78300	5200	KNSTD	475.71	49.47	465.93	48.41	1291.78
60	Ouimet et al 2009	wbo511	Dadu, Tibetan Plateau	892	31.77	100.99	4165	25.3	Igneous	735	0	42	472800	9500	KNSTD	84.45	7.05	83.67	6.98	7196.02
60	Ouimet et al 2009	wbo605	Min, Tibetan Plateau	893	32.13	102.89	3572	29.5	Metamorphic	837	3	68	112300	3600	KNSTD	274.47	23.38	271.56	23.11	2216.04
60	Ouimet et al 2009	wbo622	Yalong (Li Qui),Tibetan Plateau	894	30.31	101.42	4205	10	Metamorphic	861	1	5	633600	13200	KNSTD	58.21	4.87	61.05	5.11	9863.39
60	Ouimet et al 2009	wbo519	Dadu, Tibetan Plateau	895	31.02	102.28	3365	31.7	Igneous	842	5	75	178000	6600	KNSTD	151.44	13.13	149.17	12.92	4033.99
60	Ouimet et al 2009	wbo638	Yalong, Tibetan Plateau	896	28.38	101.88	2877	32	Igneous	1018	10	38	52600	2200	KNSTD	381.89	32.98	372.31	32.08	1615.27
60	Ouimet et al 2009	wbo625	Yalong, Tibetan Plateau	897	30.05	101.31	4267	22.1	Metamorphic	867	1	33	366000	12900	KNSTD	108.79	9.59	108.48	9.56	5549.66
60	Ouimet et al 2009	wbo445	Dadu, Tibetan Plateau	898	29.5	102.18	1952	32.1	Igneous	911	13	28	19500	1700	KNSTD	640.53	72.24	628.05	70.75	956.504
60	Ouimet et al 2009	wbo626	Yalong (Li Qui),Tibetan Plateau	899	30.06	101.36	4353	9.9	Metamorphic	885	0	17	900600	19700	KNSTD	45.51	3.85	45.49	3.85	13239.3
60	Ouimet et al 2009	wbo529	Dadu, Tibetan Plateau	900	30.1	102.06	3148	19.5	Igneous	865	6	75	57700	3700	KNSTD	406.5	40.75	404.13	40.5	1488.48
61	Palumbo et al 2009	L8	Longshou Shan Range, NE Tibetan Plateau	901	39.053	100.703	2668	16.2	Mixed	251	1	6	178000	20000	S555	124.81	17.24	105.06	14.71	4897.46
61	Palumbo et al 2009	Y9	Yumu Shan Range, NE Tibetan Plateau	902	39.117	99.925	2588	21.9	Sedimentary	216	1	5	39000	16000	S555	543.5	271.6	460.19	230.21	1111.68
61	Palumbo et al 2009	L9	Longshou Shan Range, NE Tibetan Plateau	903	38.957	100.805	2974	22.7	Mixed	285	0	5	125000	15000	S555	209.83	30.43	179.11	26.26	2893.66
61	Palumbo et al 2009	Y5	Yumu Shan Range, NE Tibetan Plateau	904	39.193	99.757	2460	16.7	Sedimentary	195	2	5	98000	17000	S555	202.44	39.47	169.15	33.23	3016.66
61	Palumbo et al 2009	Y3	Yumu Shan Range, NE Tibetan Plateau	905	39.221	99.621	2356	18.3	Sedimentary	185	3	5	159000	21000	S555	115.51	17.92	97.46	15.31	5225.68
61	Palumbo et al 2009	Y4	Yumu Shan Range, NE Tibetan Plateau	906	39.198	99.743	2374	17.6	Sedimentary	188	2	5	98000	16000	S555	192.18	35.49	160.43	29.88	3171.15
61	Palumbo et al 2009	Y8	Yumu Shan Range, NE Tibetan Plateau	907	39.119	99.877	2779	22	Mixed	235	0	5	87000	14000	S555	268.06	48.98	230.59	42.47	2234.6
61	Palumbo et al 2009	L10*	Longshou Shan Range, NE Tibetan Plateau	908	38.945	100.84	2859	20.9	Metamorphic	276	0	5	191000	25000	S555	129.07	20.14	109.34	17.11	4730.9
61	Palumbo et al 2009	L10a	Longshou Shan Range, NE Tibetan Plateau	909	38.945	100.84	2859	20.9	Metamorphic	276	0	5	174000	24000	S555	140.66	22.69	120.1	19.55	4306.01
61	Palumbo et al 2009	L10b	Longshou Shan Range, NE Tibetan Plateau	910	38.945	100.84	2859	20.9	Metamorphic	276	0	5	208000	26000	S555	117.47	17.58	100.35	15.18	5156.57
61	Palumbo et al 2009	L2	Longshou Shan Range, NE Tibetan Plateau	911	39.185	100.381	1758	8.4	Sedimentary	142	6	4	371000	43000	S555	33.55	4.76	27.92	4.02	17941
61	Palumbo et al 2009	Y1	Yumu Shan Range, NE Tibetan Plateau	912	39.203	99.611	2140	14.2	Sedimentary	165	4	5	188000	27000	S555	85.35	14.17	71.74	12.04	7049.64
61	Palumbo et al 2009	Y10*	Yumu Shan Range, NE Tibetan Plateau	913	39.046	100.021	2011	16.6	Sedimentary	162	5	5	52500	13500	S556	326.23	112	238.28	68.38	2099.38
61	Palumbo et al 2009	Y10a	Yumu Shan Range, NE Tibetan Plateau	914	39.046	100.021	2011	16.6	Sedimentary	162	5	5	70000	15000	S557	216.77	51.42	178.41	42.58	2806.23
61	Palumbo et al 2009	Y10b	Yumu Shan Range, NE Tibetan Plateau	915	39.046	100.021	2011	16.6	Sedimentary	162	5	5	35000	12000	S558	435.68	172.58	358.05	142.14	1395.88
61	Palumbo et al 2009	Y6	Yumu Shan Range, NE Tibetan Plateau	916	39.157	99.863	2465	23.2	Metamorphic	200	2	5	89000	16000	S555	220.24	44.33	186.78	37.87	2731.47
61	Palumbo et al 2009	L6	Longshou Shan Range, NE Tibetan Plateau	917	39.053	100.634	2173	19.1	Mixed	185	4	1	76000	18000	S555	217.43	57.1	182.3	48.1	2766.41
61	Palumbo et al 2009	L1	Longshou Shan Range, NE Tibetan Plateau	918	39.193	100.368	2639	6.5	Sedimentary	132	6	3	267000	29000	S555	43.69	5.86	68.79	9.44	7487.9
61	Palumbo et al 2009	Y11	Yumu Shan Range, NE Tibetan Plateau	919	39.027	100.036	1852	9.3	Sedimentary	153	5	4	91000	15000	S555	149.5	27.72	123.5	23.15	4027.68
61	Palumbo et al 2009	Y7	Yumu Shan Range, NE Tibetan Plateau	920	39.147	99.888	2385	23	Metamorphic	195	2	5	112000	16000	S555	168.48	27.8	141.07	23.53	3608.97
61	Palumbo et al 2009	Y2*	Yumu Shan Range, NE Tibetan Plateau	921	39.21	99.614	1997	10.2	Sedimentary	151	5	5	118000	16500	S555	128.25	20.93	104.78	17.16	4786.31
61	Palumbo et al 2009	Y2a	Yumu Shan Range, NE Tibetan Plateau	922	39.21	99.614	1997	10.2	Sedimentary	151	5	5	102000	15000	S556	145.88	24.55	121.38	20.68	4128.99
61	Palumbo et al 2009	Y2b	Yumu Shan Range, NE Tibetan Plateau	923	39.21	99.614	1997	10.2	Sedimentary	151	5	5	134000	18000	S557	110.61	17.31	92.15	14.63	5446.12
61	Palumbo et al 2009	Y13	Yumu Shan Range, NE Tibetan Plateau	924	38.976	100.113	1703	8.1	Sedimentary	138	6	5	25000	14000	S555	503.55	165.33	410.7	337.08	1196.89
61	Palumbo et al 2009	L5	Longshou Shan Range, NE Tibetan Plateau	925	39.098	100.538	1579	11.5	Sedimentary	127	7	0	22300	8200	S555	524.73	226.58	426.01	184.34	1145.7
61	Palumbo et al 2009	L3	Longshou Shan Range, NE Tibetan Plateau	926	39.161	100.403	1711	14	Metamorphic	136	6	5	96000	13000	S555	130.25	20.4	107.02	17.03	4618.08
61	Palumbo et al 2009	Y12	Yumu Shan Range, NE Tibetan Plateau	927	39.018	100.057	1904	17.7	Sedimentary	155	5	5	40800	8800	S555	346.71	82.58	286.41	68.67	1736.48
61	Palumbo et al 2009	L7*	Longshou Shan Range, NE Tibetan Plateau	928	39.046	100.649	2204	26.8	Metamorphic	210	3	5	89000	16000	S555	199.77	42.82	158.57	32.13	3185.98
61	Palumbo et al 2009	L7a	Longshou Shan Range, NE Tibetan Plateau	929	39.046	100.649	2204	26.8	Metamorphic	210	3	5	108000	17000	S555	156.73	28.01	130.5	23.56	3874.17
61	Palumbo et al 2009	L7b	Longshou Shan Range, NE Tibetan Plateau	930	39.046	100.649	2204	26.8	Metamorphic	210	3	5	70000	15000	S555	242.8	57.63	201.9	48.2	2500.5
61	Palumbo et al 2009	L4	Longshou Shan Range, NE Tibetan Plateau	931	39.119	100.487	1786	13.6	Sedimentary	147	6	5	29000	13000	S555	454.98	257.84	374.95	212.7	1317.84
63	Perg et al 2003	SLR	San Lorenzo River, CA, USA	932	36.972	-122.024	361	15.7	Sedimentary	868	13	77	26700	1600	KNSTD	210.93	18.28	153.15	14.14	2866.09
63	Perg et al 2003	PC	Pescadero Creek, CA, USA	933	37.264	-122.406	313	16.2	Sedimentary	811	13	67	22700	1600	KNSTD	242.33	22.83	175.24	17.41	2490.51
63	Perg et al 2003	SGC	San Gregori Creek, CA, USA	934	37.326	-122.387	326	14.4	Sedimentary	800	12	48	23700	1800	KNSTD	233.85	23.06	169.4	17.54	2581.2
63	Perg et al 2003	WC	Waddell Creek, CA, USA	935	37.113	-122.27	368	16.8	Sedimentary	889	12	80	19400	1300	KNSTD	292.61	26.8	213.25	20.67	2057.61
63	Perg et al 2003	SC	Scott Creek, CA, USA	936	37.066	-122.23	434	16.1	Sedimentary	923	12	79	59300	5300	KNSTD	96.93	10.81	71.36	8.28	6243.73
64	Placzek et al 2010	ADBA-13SD	Atacama Desert, Chile	937	-23.583	-69.275	2695	4.4	Igneous	16	11	2	20260000	460000	07KNSTD	0.34	0.06	0.26	0.26	1.85185e+06
64	Placzek et al 2010	ADBA-2SD	Atacama Desert, Chile	938	-23.534	-69.08	2775	4.5	Igneous	16	11	3	8840000	300000	07KNSTD	1.25	0.14	1.05	0.62	493827
64	Placzek et al 2010	ADBA-5SD	Atacama Desert, Chile	939	-23.4	-69.463	2040	3.7	Igneous	12	14	0	6920000	210000	07KNSTD	2.26	0.23	0.81	0.51	630418
64	Placzek et al 2010	ADBA-12SDsm	Atacama Desert, Chile	940	-23.398	-69.462	2043	3.6	Igneous	12	14	0	10400000	190000	07KNSTD	0.54	0.07	0.43	0.33	1.16195e+06
64	Placzek et al 2010	ASOI-SD	Atacama Desert, Chile	941	-24.093	-70.269	1799	8	Igneous	4	14	2	6470000	260000	07KNSTD	0.91	0.11	0.74	0.47	689061
64	Placzek et al 2010	ADSA-1SD	Atacama Desert, Chile	942	-23.786	-68.107	3369	5.9	Igneous	33	9	4	8040000	580000	07KNSTD	2.07	0.26	1.74	0.23	300808
64	Placzek et al 2010	ADSO-6SD	Atacama Desert, Chile	943	-24.115	-70.57	3610	8.2	Igneous	21	8	3	15380000	540000	07KNSTD	1.14	0.13	0.97	0.58	538721
64	Placzek et al 2010	ADSO-3SD	Atacama Desert, Chile	944	-24.089	-70.06	1238	9	Igneous	5	16	4	6770000	610000	07KNSTD	0.47	0.1	0.37	0.31	1.31687e+06
66	Quigley et al 2007a	YG07	Northern Flinders Range, Australia	945	-30.187	139.428	530	15.1	Mixed	275	17	13	137000	14000	NIST_30000	37.57	4.72	27.93	3.62	16037.7
67	Quigley et al 2007b	DCF01	Depot Creek, Central Flinders Range, Australia	946	-32.231	137.932	512	11.9	Sedimentary	387	16	18	163757	12750	NIST_30000	31.34	3.31	23.57	2.6	19146.8
67	Quigley et al 2007b	NWF01	Wilkatana Fan, Central Flinders Range, Australia	947	-32.117	137.955	586	13.8	Sedimentary	407	15	23	92868	10832	NIST_30000	59.81	8.2	44.78	6.31	10028.6
67	Quigley et al 2007b	SWC01	Wilkatana Fan, Central Flinders Range, Australia	948	-32.151	137.948	564	15	Sedimentary	408	15	22	626009	46485	NIST_30000	7.46	0.84	5.8	0.67	81512
67	Quigley et al 2007b	SWC01	Wilkatana Fan, Central Flinders Range, Australia	949	-32.151	137.948	564	15	Sedimentary	408	15	22	682778	52396	NIST_30000	6.69	0.78	5.27	0.63	89923
67	Quigley et al 2007b	SWC01R	Wilkatana Fan, Central Flinders Range, Australia	950	-32.151	137.948	564	15	Sedimentary	408	15	22	569241	40574	NIST_30000	8.23	0.9	6.44	0.73	73159.6
67	Quigley et al 2007b	SWF04	Wilkatana Fan, Central Flinders Range, Australia	951	-32.151	137.946	469	14.8	Sedimentary	408	15	22	317983	32945	NIST_30000	14.1	2.08	14.78	1.96	40672.1
68	Reinhardt et al 2007	MRS 21b	Rio Torrente, Sierra Nevada, Spain	952	37	-3.48	2028	20.3	Metamorphic	817	8	5	10500	2700	NIST_30000	1408.1	401.32	1371.01	390.66	438.376
68	Reinhardt et al 2007	MRS 21a	Rio Torrente, Sierra Nevada, Spain	953	37	-3.48	2119	21	Metamorphic	853	8	5	14200	3500	NIST_30000	1094.56	298.49	1068.14	291.22	562.745
68	Reinhardt et al 2007	MRS 14	Rio Torrente, Sierra Nevada, Spain	954	37	-3.48	2292	21.3	Metamorphic	904	7	5	11000	1000	NIST_30000	1550.07	182.99	1524.3	179.81	394.412
68	Reinhardt et al 2007	MRS 17	Rio Torrente, Sierra Nevada, Spain	955	37	-3.48	2021	18.1	Metamorphic	824	8	5	17000	1000	NIST_30000	859	80.62	842.39	78.94	713.477
68	Reinhardt et al 2007	MRS 18	Rio Torrente, Sierra Nevada, Spain	956	37	-3.48	2126	14.1	Metamorphic	838	8	5	397000	45000	NIST_30000	37.22	5.2	36.85	5.15	16324.9
68	Reinhardt et al 2007	MRS 12B	Rio Torrente, Sierra Nevada, Spain	957	37	-3.48	2350	12.7	Metamorphic	917	8	5	650000	25000	NIST_30000	25.61	2.25	25.41	2.23	23684.8
68	Reinhardt et al 2007	MRS 3	Rio Torrente, Sierra Nevada, Spain	958	37	-3.48	2439	20.3	Metamorphic	962	6	5	211000	11000	NIST_30000	85.45	7.94	84.85	7.88	7090.12
69	Reuter 2005	JSQ4	Susquehanna River at Harrisburg, PA, USA	959	40.255	-76.886	429	7.3	Sedimentary	999	8	72	128899	5648	KNSTD		44.59	43.8	3.52	13704.7
69	Reuter 2005	JSQ7	Juniata River at Newport , PA, USA	960	40.478	-77.129	385	8	Sedimentary	1009	9	70	219838	10315	KNSTD	24.1	2.04	24.02	2.03	25003.9
69	Reuter 2005	JSQ12	Raystown Branch Juniata River at Saxton, PA, USA	961	40.216	-78.266	462	7.7	Sedimentary	997	9	77	468240	14504	KNSTD	11.09	0.9	11.06	0.9	54366.3
69	Reuter 2005	JSQ2	West Conewago Creek near Manchester, PA, USA	962	40.082	-76.72	192	3.2	Mixed	1033	11	39	246188	8239	KNSTD	18.34	1.43	18.33	1.42	32776.1
69	Reuter 2005	JS42	Conestoga River at Conestoga, PA, USA	963	39.946	-76.368	148	3.2	Mixed	1086	10	32	184442	5960	KNSTD	24.47	1.84	24.34	1.83	24660.5
69	Reuter 2005	JS39	Swatara Creek at Harper Tavern, PA, USA	964	40.043	-76.578	236	5.3	Sedimentary	1107	9	61	263900	8634	KNSTD	17.66	1.37	17.54	1.37	34234.1
69	Reuter 2005	JSQ11	West Branch Susquehanna River at Bower, PA, USA	965	40.897	-78.677	527	6.4	Sedimentary	1118	8	73	242597	8345	KNSTD	23.96	1.88	24.01	1.88	25014.5
69	Reuter 2005	JSQ101	Driftwood Branch of Sinnemahoning Creek at Stirling Run, PA, USA	966	41.413	-78.197	545	11.8	Sedimentary	1083	7	80	221594	10099	KNSTD	27.04	2.27	26.99	2.27	22252.8
69	Reuter 2005	JSQ10	Bald Eagle Creek Spring Creek at Milesbur, PA, USA	967	40.943	-77.787	407	7.5	Sedimentary	1002	9	63	258375	8288	KNSTD	20.66	1.6	20.58	1.6	29191.8
69	Reuter 2005	JSQ1	Cordorus Creek near York, PA, USA	968	39.946	-76.756	215	4.7	Mixed	1062	10	24	260956	8193	KNSTD	17.45	1.34	17.46	1.35	34393.1
69	Reuter 2005	JSQ3	Yellow Breeches Creek near Camp Hill, PA, USA	969	40.225	-76.898	248	4.9	Sedimentary	1047	10	49	192281	6291	KNSTD	25.17	1.91	25.09	1.9	23933.5
69	Reuter 2005	JSQ5	Sherman Creek at Shermans Dale, PA,USA	970	40.323	-77.169	312	8.1	Sedimentary	1042	10	70	346742	10808	KNSTD	13.83	1.09	13.78	1.09	43605
69	Reuter 2005	JSQ13	Dunning Creek at Belden, PA, USA	971	40.072	-78.493	489	7.5	Sedimentary	1026	9	67	490938	15285	KNSTD	10.76	0.88	10.69	0.87	56276.6
69	Reuter 2005	JS45	Pequea Creek at Martic Forge, PA, USA	972	39.906	-76.329	157	3.5	Mixed	1093	10	23	173767	5851	KNSTD	26.13	1.97	26.14	1.97	22959.8
69	Reuter 2005	JSQ9	Spring Creek near Axeman, PA, USA	973	40.89	-77.794	392	4.8	Sedimentary	1002	9	44	314446	9782	KNSTD	16.44	1.29	16.41	1.29	36625
69	Reuter 2005	JS43	Mill Creek at Eshelman Mill Road near Lyndon, PA, USA	974	40.01	-76.278	134	2.2	Mixed	1082	11	12	298671	9377	KNSTD	14.12	1.1	14.13	1.1	42510.2
69	Reuter 2005	JSQ165	Little Conestoga Creek near Millersville, PA, USA	975	40.021	-76.359	119	2.1	Mixed	1044	11	12	334063	10388	KNSTD	12.31	0.97	12.31	0.97	48813.2
69	Reuter 2005	JSQ6	Bixler Run near Loysville, PA, USA	976	40.371	-77.043	285	6.8	Sedimentary	1026	10	74	481188	26325	KNSTD	9.37	0.9	9.35	0.9	64342.3
69	Reuter 2005	JSQ153	Tributary to Conowingo Creek, PA, USA	977	39.829	-76.188	192	3.2	Metamorphic	1102	10	21	300399	10178	KNSTD	14.67	1.17	14.66	1.16	40981.5
69	Reuter 2005	JSQ120	Yost Run-low, PA, USA	978	41.209	-77.921	608	9.4	Sedimentary	1054	7	80	245627	10634	KNSTD	25.21	2.1	25.22	2.1	23827.6
69	Reuter 2005	JS44	Little Conestoga Creek near Churchtown, PA, USA	979	40.145	-75.989	194	3.6	Sedimentary	1130	10	65	355968	11825	KNSTD	12.19	0.98	12.19	0.98	49300.5
69	Reuter 2005	JSQ125	Gottshall Run-low, PA, USA	980	41.098	-77.246	528	4.9	Sedimentary	1049	8	80	200677	7824	KNSTD	29.5	2.35	29.55	2.36	20322.1
69	Reuter 2005	JSQ137	Minehart Run, PA, USA	981	40.53	-77.61	445	12.6	Sedimentary	1046	9	79	383304	10751	KNSTD	13.7	1.08	13.68	1.07	43928.3
69	Reuter 2005	JSQ159	Another tributary to East Branch, PA, USA	982	39.806	-76.62	281	4.1	Metamorphic	1111	10	33	433082	13904	KNSTD	10.44	0.85	10.43	0.85	57645.2
69	Reuter 2005	JSQ158	Alum Rock Run, PA,USA	983	39.776	-76.493	214	3.6	Metamorphic	1101	11	48	380355	10594	KNSTD	11.44	0.9	11.44	0.9	52534.8
69	Reuter 2005	JSQ116	Little Birch Island Run, PA, USA	984	41.204	-78.039	549	4.2	Sedimentary	1054	7	78	375191	11560	KNSTD	15.3	1.22	15.27	1.22	39348.8
69	Reuter 2005	JSQ114	Pebble Run, PA, USA	985	41.245	-78.278	633	2.6	Sedimentary	1096	7	80	457999	15264	KNSTD	13.09	1.08	13.09	1.08	45937.4
69	Reuter 2005	JSQ130	Mud Creek, PA, USA	986	41.074	-76.618	202	2.7	Sedimentary	989	9	31	307621	11301	KNSTD	14.56	1.18	14.57	1.18	41238.2
69	Reuter 2005	JSQ134	Independence Run, PA, USA	987	40.686	-76.898	209	5.2	Sedimentary	1058	10	53	227316	10329	KNSTD	20.43	1.71	20.39	1.71	29452.9
69	Reuter 2005	JSQ103	Crooked Run, PA, USA	988	41.592	-78.187	565	15.4	Sedimentary	1063	7	80	149983	8907	KNSTD	41.67	3.81	41.56	3.8	14446.4
69	Reuter 2005	JSQ127	Jamison Run, PA, USA	989	41.069	-77.308	555	3.6	Sedimentary	1056	8	80	526496	14588	KNSTD	10.57	0.85	10.56	0.85	56980.1
69	Reuter 2005	JSQ154	Kellys Run, PA, USA	990	39.837	-76.339	215	5.5	Metamorphic	1088	10	37	412688	12205	KNSTD	10.45	0.84	10.45	0.84	57533.3
69	Reuter 2005	JSQ108	Bell Draft, PA, USA	991	41.396	-78.357	628	7.5	Sedimentary	1109	6	80	347370	11558	KNSTD	17.68	1.42	17.65	1.42	34037.5
69	Reuter 2005	JSQ119	Laurely Fork, PA, USA	992	41.274	-77.768	569	16.7	Sedimentary	1041	7	80	148010	7089	KNSTD	42.2	3.54	42.11	3.53	14258.7
69	Reuter 2005	JSQ131	Tributary to Spruce Run Creek, PA, USA	993	41.075	-76.522	281	7.3	Sedimentary	1016	8	74	247895	13324	KNSTD	19.64	1.76	19.65	1.77	30561.8
69	Reuter 2005	JSQ148	Tributary from Kettle Mountain, PA, USA	994	40.982	-77.49	533	14	Sedimentary	1066	7	80	228363	8038	KNSTD	25.84	2.03	25.78	2.03	23302.9
69	Reuter 2005	JSQ115	Sanders Draft, PA, USA	995	41.276	-78.233	626	5.1	Sedimentary	1087	7	80	348755	12150	KNSTD	17.53	1.42	17.53	1.42	34293.6
69	Reuter 2005	JSQ111	Wykoff Branch-low, PA, USA	996	41.451	-77.952	583	6.5	Sedimentary	1053	7	79	351631	12576	KNSTD	16.85	1.37	16.87	1.37	35634
69	Reuter 2005	JSQ141	Laurel Run PA, USA	997	40.332	-78.111	516	5.4	Sedimentary	1009	9	76	468412	15564	KNSTD	11.54	0.95	11.54	0.95	52119
69	Reuter 2005	JSQ156	Tributary to Beaver Creek, PA, USA	998	39.901	-76.52	241	4.7	Metamorphic	1084	10	45	367538	11857	KNSTD	12.14	0.97	12.16	0.98	49423.9
69	Reuter 2005	JSQ155	Tributary to Tucquan Creek, PA, USA	999	39.865	-76.34	199	5	Metamorphic	1083	10	63	395062	12225	KNSTD	10.85	0.87	10.84	0.87	55434.3
69	Reuter 2005	JSQ118	Drake Hollow, PA, USA	1000	41.286	-77.789	582	12.8	Sedimentary	1051	7	80	236567	10930	KNSTD	25.8	2.19	25.8	2.19	23284.6
69	Reuter 2005	JSQ135	Boyers Run, PA, USA	1001	40.625	-76.956	219	7.3	Sedimentary	1060	10	75	190707	5620	KNSTD	24.83	1.84	18.59	1.51	24128.4
69	Reuter 2005	JSQ150	Anderson Run, PA, USA	1002	39.812	-76.33	165	4.5	Metamorphic	1079	11	51	372548	11576	KNSTD	11.25	0.9	8.55	0.74	53338.7
69	Reuter 2005	JSQ157	Tributary to Bald Eagle Creek, PA, USA	1003	39.75	-76.435	192	3.3	Metamorphic	1101	11	70	283104	7558	KNSTD	15.65	1.18	11.78	0.97	38405.2
69	Reuter 2005	JSQ113	Lebo Branch, PA, USA	1004	41.358	-77.969	540	10.2	Sedimentary	1052	7	80	254724	8995	KNSTD	23.11	1.83	17.95	1.54	25968.1
69	Reuter 2005	JSQ160	Tributary to East Branch, PA, USA	1005	39.816	-76.65	259	4.1	Metamorphic	1092	10	32	376441	11952	KNSTD	12.01	0.96	9.18	0.79	50092.4
69	Reuter 2005	JSQ132	Tributary to Plum Creek, PA, USA	1006	40.852	-76.716	213	4.2	Sedimentary	1042	9	63	525364	18147	KNSTD	8.03	0.68	6.2	0.56	75011.7
69	Reuter 2005	JSQ138	Tributary to Minehart Run, PA, USA	1007	40.531	-77.609	424	12.7	Sedimentary	1048	9	78	289935	8549	KNSTD	18.29	1.41	14.09	1.18	32848.8
69	Reuter 2005	JSQ104	Heth Run, PA,USA	1008	41.704	-78.038	636	7.9	Sedimentary	1036	6	80	166509	8260	KNSTD	39	3.33	30.36	2.78	15344.2
69	Reuter 2005	JSQ151	Mill Creek-low, PA, USA	1009	39.817	-76.339	177	3.5	Metamorphic	1079	11	66	604858	20465	KNSTD	6.54	0.56	5.06	0.47	92017.5
69	Reuter 2005	JSQ112	Left Fork Bearfield Run, PA, USA	1010	41.386	-77.949	506	12.7	Sedimentary	1045	7	80	122066	7231	KNSTD	49.52	4.48	37.73	3.62	12128.4
69	Reuter 2005	JSQ107	Another Middle Branch, PA, USA	1011	41.427	-78.359	573	11.4	Sedimentary	1097	7	80	140802	7170	KNSTD	44.52	3.81	34.28	3.14	13468
69	Reuter 2005	JSQ161	Green Branch, PA, USA	1012	39.936	-76.473	198	4.8	Metamorphic	1067	10	76	406983	13547	KNSTD	10.47	0.86	8.01	0.7	57310.7
69	Reuter 2005	JSQ117	Tributary to Little Birch Island Run, PA, USA	1013	41.205	-78.034	504	3.6	Sedimentary	1048	7	79	369524	12310	KNSTD	15	1.21	11.73	1.02	40040
69	Reuter 2005	JSQ146	Pine Swamp Run, PA, USA	1014	40.832	-77.476	558	5.2	Sedimentary	1076	8	80	335221	9413	KNSTD	17.32	1.34	13.53	1.14	34735.8
69	Reuter 2005	JSQ136	Tributary to Lick Run, PA, USA	1015	40.369	-77.656	331	5.4	Sedimentary	1015	9	80	956312	24512	KNSTD	4.42	0.39	3.51	0.32	136542
69	Reuter 2005	JSQ145	Swift Run, PA, USA	1016	40.816	-77.418	523	12.4	Sedimentary	1080	8	80	271829	11085	KNSTD	21.15	1.74	16.42	1.45	28380.9
69	Reuter 2005	JSQ147	Bear Run, PA, USA	1017	40.985	-77.485	503	13.6	Sedimentary	1056	8	80	159739	6625	KNSTD	36.95	2.96	28.3	2.45	16235.4
69	Reuter 2005	JSQ102	Russell Hollow Run, PA, USA	1018	41.459	-78.153	573	17.7	Sedimentary	1071	7	80	92307	5806	KNSTD	69.6	6.43	53.07	5.19	8640.9
69	Reuter 2005	JSQ106	East Branch, PA, USA	1019	41.448	-78.359	604	10.2	Sedimentary	1104	7	80	226187	9902	KNSTD	27.57	2.3	21.43	1.91	21810.5
69	Reuter 2005	JSQ128	Tributary to White Deer Hole, PA, USA	1020	41.075	-77.119	516	8.1	Sedimentary	1052	8	80	334049	10145	KNSTD	16.91	1.33	13.17	1.12	35569.8
69	Reuter 2005	JSQ105	Big Run, PA, USA	1021	41.459	-78.43	611	4.1	Sedimentary	1122	6	80	272911	8831	KNSTD	22.65	1.78	17.69	1.5	26538
69	Reuter 2005	JSQ109	South Branch Little Portage Creek, PA, USA	1022	41.598	-78.104	637	15.9	Sedimentary	1069	6	80	131392	8528	KNSTD	50.39	4.8	38.78	3.89	11959.5
69	Reuter 2005	JSQ139	Wharton Run, PA, USA	1023	40.407	-77.766	509	15.3	Sedimentary	1051	8	76	199937	7269	KNSTD	29.05	2.28	22.3	1.89	20691.1
69	Reuter 2005	JSQ144	Another Laurel Run, PA, USA	1024	40.738	-77.79	637	11.2	Sedimentary	1067	7	80	712165	19272	KNSTD	8.02	0.67	6.42	0.57	75202.1
69	Reuter 2005	JSQ129	Buffalo Creek, PA, USA	1025	40.94	-77.223	624	3.1	Sedimentary	1091	7	80	747159	19521	KNSTD	7.54	0.63	6.05	0.54	79864.2
69	Reuter 2005	JSQ140	Shores Branch, PA, USA	1026	40.326	-78.048	473	3.3	Sedimentary	1007	9	80	586240	19651	KNSTD	8.7	0.74	6.86	0.62	69228.1
69	Reuter 2005	JSQ123	Middle Branch, PA, USA	1027	41.203	-77.798	649	4.8	Sedimentary	1056	7	80	516210	14232	KNSTD	11.62	0.94	9.25	0.8	51754.8
69	Reuter 2005	JSQ149	Greens Run, PA, USA	1028	41.015	-77.707	371	10.8	Metamorphic	1013	9	80	199993	11171	KNSTD	26.5	2.39	20.12	1.92	22670
69	Reuter 2005	JSQ152	Mill Creek-high, PA, USA	1029	39.815	-76.346	180	3.3	Metamorphic	1081	11	64	594961	25704	KNSTD	6.69	0.61	5.17	0.5	90059.7
69	Reuter 2005	JSQ143	Croyle Run, PA, USA	1030	40.696	-77.803	583	8.5	Sedimentary	1029	8	80	869883	23392	KNSTD	6.12	0.52	4.92	0.44	98437.3
69	Reuter 2005	JSQ133	Wolf Run, PA,USA	1031	40.522	-76.746	491	3.6	Sedimentary	1139	8	80	521875	14003	KNSTD	10.08	0.81	7.93	0.69	59737.2
69	Reuter 2005	JSQ100	Dry Run, PA, USA	1032	41.376	-78.154	532	18.4	Sedimentary	1063	7	80	187297	14016	KNSTD	32.14	3.34	24.64	2.68	18770.8
69	Reuter 2005	JSQ142	Tributary to Frankstown Branch Juniata River, PA, USA	1033	40.443	-78.303	356	6.6	Sedimentary	985	9	80	426230	12610	KNSTD	11.34	0.91	8.79	0.76	53052.2
69	Reuter 2005	JSQ124	Sulphur Run, PA, USA	1034	41.206	-77.34	292	8.4	Sedimentary	993	9	80	381397	20540	KNSTD	12.33	1.15	9.48	0.93	48773.1
69	Reuter 2005	JSQ126	Gottshall Run-high, PA, USA	1035	41.085	-77.275	551	3.2	Sedimentary	1056	7	79	281435	8154	KNSTD	20.91	1.61	16.25	1.36	28780.6
69	Reuter 2005	JSQ110	Wykoff Branch-high, PA, USA	1036	41.453	-77.976	614	2.9	Sedimentary	1056	7	77	552113	17486	KNSTD	10.53	0.87	8.39	0.74	57089.8
69	Reuter 2005	JSQ121	Kyler Fork of Yost Run, PA, USA	1037	41.164	-77.905	674	1.6	Sedimentary	1064	7	80	782941	31106	KNSTD	7.47	0.67	6.02	0.57	80624.8
70	Riebe et al 2000	AP-11	Antelope Lake, CA, USA	1038	39.892	-120.144	1812	12.2	Igneous	446	6	46	591500	41100	KNSTD	26.39	2.79	18.53	2.01	27283.3
70	Riebe et al 2000	AP-7	Antelope Lake, CA, USA	1039	39.883	-120.128	2088	15.1	Igneous	431	6	42	235100	12900	KNSTD	68	6.39	57.23	5.58	8845.99
70	Riebe et al 2000	AL-8	Antelope Lake, CA, USA	1040	40.149	-120.647	1764	11.9	Igneous	647	6	58	417000	26400	KNSTD	30.92	3.09	25.86	2.68	19442
70	Riebe et al 2000	AP-3	Antelope Lake, CA, USA	1041	39.899	-120.135	1983	10.4	Igneous	450	6	54	303000	19200	KNSTD	49.12	4.89	41.28	4.25	12238.6
70	Riebe et al 2000	SP-19	Sunday Peak, CA, USA	1042	35.788	-118.58	2207	20.1	Igneous	696	7	78	1587000	89200	KNSTD	10.29	1.04	7.93	0.82	64977.3
70	Riebe et al 2000	SP-1	Sunday Peak, CA, USA	1043	35.794	-118.59	2124	22.9	Igneous	711	7	80	318900	24200	KNSTD	52.18	5.67	39.38	4.39	12821.1
70	Riebe et al 2000	NP-17	Nichols Peak, CA, USA	1044	35.523	-118.209	1118	5.8	Igneous	265	14	5	205400	20600	KNSTD	40.04	5.03	31.33	4.05	15253.3
70	Riebe et al 2000	AL-10	Antelope Lake, CA, USA	1045	40.155	-120.638	1726	9.4	Igneous	664	6	72	400800	27400	KNSTD	32.94	3.41	26.24	2.8	19128.2
70	Riebe et al 2000	FR-6	Fall River, CA, USA	1046	39.639	-121.332	761	20.3	Igneous	1457	12	67	256200	16900	KNSTD	28.05	2.77	20.62	2.13	22915.4
70	Riebe et al 2000	SP-3	Sunday Peak, CA, USA	1047	35.798	-118.583	2267	14.1	Igneous	711	7	80	506300	27500	KNSTD	33.03	3.15	26.92	2.65	18926.6
70	Riebe et al 2000	AL-6	Antelope Lake, CA, USA	1048	40.184	-120.638	1752	7.5	Igneous	623	6	52	497500	32300	KNSTD	25.65	2.61	21.4	2.25	23534.3
70	Riebe et al 2000	AP-1	Antelope Lake, CA, USA	1049	39.903	-120.129	1988	7.7	Igneous	482	5	51	435100	13700	KNSTD	34.9	2.91	28.63	2.5	17705.2
70	Riebe et al 2000	SP-7	Sunday Peak, CA, USA	1050	35.779	-118.584	2296	29.7	Igneous	747	5	79	277000	21800	KNSTD	64.93	7.19	50.66	5.74	10015.1
70	Riebe et al 2000	FR-10	Fall River, CA, USA	1051	39.647	-121.343	959	5.1	Igneous	1275	11	55	275100	18500	KNSTD	28.11	2.81	27.83	2.79	21595.9
70	Riebe et al 2000	NP-1	Nichols Peak, CA, USA	1052	35.592	-118.226	1035	19.4	Igneous	248	15	5	164700	19400	KNSTD	48.77	6.85	47.15	6.62	12741.2
70	Riebe et al 2000	AL-7	Antelope Lake, CA, USA	1053	40.162	-120.653	1797	7.6	Igneous	670	6	56	822400	47200	KNSTD	15.77	1.56	15.56	1.54	38681
70	Riebe et al 2000	NP-7	Nichols Peak, CA, USA	1054	35.6	-118.212	1228	14.7	Igneous	309	13	5	206700	25000	KNSTD	42.68	6.16	41.98	6.06	14313.8
70	Riebe et al 2000	GD-2	Grizzly Dome, CA, USA	1055	39.881	-121.347	1273	42.8	Igneous	1049	8	80	96300	7700	KNSTD	101.98	10.95	101.98	10.95	5891.17
70	Riebe et al 2000	GD-3	Grizzly Dome, CA, USA	1056	39.88	-121.348	1324	40.5	Igneous	1049	8	80	90500	7500	KNSTD	112.22	12.32	112.22	12.32	5353.62
70	Riebe et al 2000	GD-5	Grizzly Dome, CA, USA	1057	39.886	-121.331	1509	6.7	Igneous	1111	8	80	180700	11200	KNSTD	62.38	6.01	62.14	5.98	9673.4
70	Riebe et al 2000	AP-2	Antelope Lake, CA, USA	1058	39.902	-120.135	1937	9.5	Igneous	495	5	32	396100	12700	KNSTD	36.59	3.04	36.25	3.01	16599.2
70	Riebe et al 2000	AP-9	Antelope Lake, CA, USA	1059	39.883	-120.13	1845	8.1	Igneous	431	6	24	256000	12400	KNSTD	53.91	4.84	53.57	4.81	11227.6
70	Riebe et al 2000	NP-4	Nichols Peak, CA, USA	1060	35.585	-118.218	1262	29.4	Igneous	280	14	5	304000	24200	KNSTD	29.23	3.21	28.63	3.15	20999
70	Riebe et al 2000	NP-6	Nichols Peak, CA, USA	1061	35.587	-118.218	1174	22.4	Igneous	280	14	5	229000	19200	KNSTD	37.12	4.16	36.45	4.09	16488.4
70	Riebe et al 2000	NP-18	Nichols Peak, CA, USA	1062	35.522	-118.201	1172	6.5	Igneous	264	14	5	261200	20800	KNSTD	31.84	3.48	31.68	3.46	18975.1
70	Riebe et al 2000	FR-7	Fall River, CA, USA	1063	39.639	-121.331	784	11.9	Igneous	1457	12	77	341200	21500	KNSTD	19.61	1.92	19.61	1.92	30656.6
70	Riebe et al 2000	FR-8	Fall River, CA, USA	1064	39.659	-121.323	1058	3.2	Igneous	1182	11	80	552300	31400	KNSTD	14.17	1.37	14.17	1.37	42449.3
70	Riebe et al 2000	FR-9	Fall River, CA, USA	1065	39.655	-121.327	1039	3	Igneous	1206	11	80	475800	30500	KNSTD	16.41	1.65	16.41	1.65	36647.7
70	Riebe et al 2000	GD-4	Grizzly Dome, CA, USA	1066	39.886	-121.331	1503	6.8	Igneous	1111	8	80	171900	10500	KNSTD	65.16	6.23	65.16	6.23	9224.67
70	Riebe et al 2000	GD-6	Grizzly Dome, CA, USA	1067	39.888	-121.327	1499	12.2	Igneous	1111	8	80	151500	11600	KNSTD	74	7.87	74	7.87	8123.27
70	Riebe et al 2000	GD-9	Grizzly Dome, CA, USA	1068	39.887	-121.316	1513	3.9	Igneous	1110	8	80	171700	12300	KNSTD	65.66	6.76	65.65	6.76	9156.25
70	Riebe et al 2000	AL-2	Antelope Lake, CA, USA	1069	40.172	-120.646	1796	7	Igneous	652	6	59	346700	24200	KNSTD	38.25	3.98	38.25	3.98	15727
70	Riebe et al 2000	AL-3	Antelope Lake, CA, USA	1070	40.18	-120.637	1724	19.6	Igneous	635	6	80	328400	19800	KNSTD	38.62	3.76	38.62	3.76	15574
70	Riebe et al 2000	AL-4	Antelope Lake, CA, USA	1071	40.178	-120.638	1727	10.1	Igneous	635	6	80	532800	34900	KNSTD	23.41	2.4	23.41	2.4	25697.9
70	Riebe et al 2000	AL-5	Antelope Lake, CA, USA	1072	40.179	-120.629	1693	5.9	Igneous	613	6	58	418900	30700	KNSTD	29.41	3.15	29.41	3.15	20455.4
70	Riebe et al 2000	AL-9	Antelope Lake, CA, USA	1073	40.155	-120.645	1794	24.1	Igneous	661	6	57	312200	21500	KNSTD	42.55	4.39	42.55	4.39	14136.3
70	Riebe et al 2000	AL-11	Antelope Lake, CA, USA	1074	40.163	-120.634	2087	18.1	Igneous	648	6	80	622100	35400	KNSTD	18.54	1.8	25.17	2.46	23914.1
70	Riebe et al 2000	AP-4	Antelope Lake, CA, USA	1075	39.892	-120.141	1837	6.6	Igneous	450	6	37	409000	19300	KNSTD	32.89	2.97	32.89	2.97	18289.9
70	Riebe et al 2000	AP-5	Antelope Lake, CA, USA	1076	39.89	-120.134	1859	5.6	Igneous	440	6	26	253800	12200	KNSTD	54.53	4.88	54.53	4.88	11029.1
70	Riebe et al 2000	AP-6	Antelope Lake, CA, USA	1077	39.887	-120.134	1842	5.4	Igneous	440	6	26	311800	28700	KNSTD	43.66	5.27	43.66	5.27	13778
70	Riebe et al 2000	AP-13	Antelope Lake, CA, USA	1078	39.88	-120.128	1832	4.3	Igneous	431	6	22	323900	20900	KNSTD	41.71	4.18	41.71	4.18	14421.8
70	Riebe et al 2000	AP-14	Antelope Lake, CA, USA	1079	39.879	-120.128	1834	5.4	Igneous	431	6	22	282600	21600	KNSTD	48.05	5.21	48.05	5.21	12515.2
70	Riebe et al 2000	SP-4	Sunday Peak, CA, USA	1080	35.815	-118.575	2278	4.2	Igneous	688	7	80	167500	12100	KNSTD	99.26	10.42	99.26	10.42	6059.23
70	Riebe et al 2000	SP-8	Sunday Peak, CA, USA	1081	35.783	-118.592	2408	9.3	Igneous	747	5	80	606300	37300	KNSTD	28.74	2.89	28.74	2.89	20939.7
70	Riebe et al 2000	SP-9	Sunday Peak, CA, USA	1082	35.783	-118.602	2233	12.9	Igneous	708	7	79	395600	22700	KNSTD	40.15	3.87	40.15	3.87	14983.4
70	Riebe et al 2000	NP-10	Nichols Peak, CA, USA	1083	35.582	-118.181	1398	27.2	Igneous	360	12	5	134300	33100	KNSTD	72.9	20.06	72.9	20.06	8241.9
70	Riebe et al 2000	NP-14	Nichols Peak, CA, USA	1084	35.578	-118.198	1360	19.8	Igneous	322	13	5	139300	21800	KNSTD	68.59	12.16	68.59	12.16	8759.68
71	Riebe et al 2003	RI-8	Rio Sabana, Luquillo Experimental Forest, Puerto Rico	1085	18.269	-65.796	704	14.3	Igneous	2947	20	75	66000	4000	KNSTD	77.66	6.8	77.57	6.79	7727.12
71	Riebe et al 2003	RI-6	Rio Icacos, Luquillo Experimental Forest, Puerto Rico	1086	18.276	-65.786	692	12.8	Igneous	2969	20	72	108000	6000	KNSTD	45.78	3.91	45.75	3.91	13107.6
71	Riebe et al 2003	RI-4	Rio Icacos, Luquillo Experimental Forest, Puerto Rico	1087	18.289	-65.791	713	14.4	Igneous	2979	21	74	41000	3000	KNSTD	128.05	12.32	128.05	12.32	4679.35
71	Riebe et al 2003	RI-2	Rio Icacos, Luquillo Experimental Forest, Puerto Rico	1088	18.269	-65.783	678	11.8	Igneous	3004	21	76	96000	7000	KNSTD	51.51	5.06	51.48	5.05	11646.9
71	Riebe et al 2003	RI-1	Rio Icacos, Luquillo Experimental Forest, Puerto Rico	1089	18.282	-65.789	729	14.2	Igneous	2941	20	74	129000	8000	KNSTD	38.61	3.51	38.61	3.51	15537.3
71	Riebe et al 2003	RI-7	Rio Icacos, Luquillo Experimental Forest, Puerto Rico	1090	18.282	-65.789	722	16.2	Igneous	2986	20	73	122000	9000	KNSTD	40.76	4.07	40.83	4.08	14690
72	Safran et al 2005	bol50	Upper Beni River basin, Andes Mts, Bolivia	1091	-13.98	-67.506	2146	20.5	Mixed	1307	17	51	21466	1185	KNSTD	636.18	57.27	507.31	44.64	1183.67
72	Safran et al 2005	bol18	Upper Beni River basin, Andes Mts, Bolivia	1092	-15.495	-67.881	2285	22	Mixed	1140	16	44	89004	3417	KNSTD	153.41	12.52	129.91	10.43	4624.93
72	Safran et al 2005	bol42	Upper Beni River basin, Andes Mts, Bolivia	1093	-16.262	-67.25	3200	24.6	Metamorphic	799	12	28	46946	2967	KNSTD	428.56	42.11	391.07	38.19	1537.44
72	Safran et al 2005	bol15	Upper Beni River basin, Andes Mts, Bolivia	1094	-15.308	-68.213	3016	25.4	Mixed	939	13	31	75514	3243	KNSTD	245.12	21.09	220.13	18.77	2731.09
72	Safran et al 2005	bol38	Upper Beni River basin, Andes Mts, Bolivia	1095	-16.55	-67.396	3635	22	Sedimentary	618	10	12	53872	2396	KNSTD	438.87	38.85	415.98	36.6	1445.88
72	Safran et al 2005	bol38a	Upper Beni River basin, Andes Mts, Bolivia	1096	-16.55	-67.396	3635	22	Sedimentary	618	10	12	52845	2606	KNSTD	40.65		424.1	38.4	1418.19
72	Safran et al 2005	bol38b	Upper Beni River basin, Andes Mts, Bolivia	1097	-16.55	-67.396	3635	22	Sedimentary	618	10	12	54899	2185	KNSTD	37.05		408.17	34.98	1473.56
72	Safran et al 2005	bol21	Upper Beni River basin, Andes Mts, Bolivia	1098	-15.508	-67.842	1905	23.6	Metamorphic	1245	18	59	55880	3700	KNSTD	198.49	19.11	171.24	16.3	3506.47
72	Safran et al 2005	bol13	Upper Beni River basin, Andes Mts, Bolivia	1099	-15.299	-68.275	3188	24.6	Mixed	865	12	20	89171	3327	KNSTD	219.5	18.4	201.93	16.81	2977.7
72	Safran et al 2005	bol7	Upper Beni River basin, Andes Mts, Bolivia	1100	-15.45	-68.598	3341	24.1	Mixed	828	11	15	89110	2968	KNSTD	231.63	19.11	216.75	17.78	2774.44
72	Safran et al 2005	bol20	Upper Beni River basin, Andes Mts, Bolivia	1101	-15.509	-67.868	2652	26.7	Metamorphic	1011	14	41	33070	2307	KNSTD	525.51	53.4	348.04	36.35	1413.39
72	Safran et al 2005	bol19	Upper Beni River basin, Andes Mts, Bolivia	1102	-15.502	-67.886	2979	26.2	Metamorphic	949	12	37	32534	1779	KNSTD	607.73	56.3	419.97	40.15	1186.97
72	Safran et al 2005	bol43	Upper Beni River basin, Andes Mts, Bolivia	1103	-16.32	-67.433	2159	25.9	Metamorphic	1131	17	48	41700	2452	KNSTD	277.49	25.34	210.62	20.25	2281.31
72	Safran et al 2005	bol22	Upper Beni River basin, Andes Mts, Bolivia	1104	-15.763	-67.675	2441	28.1	Metamorphic	1037	15	49	36474	2973	KNSTD	411.88	45.05	281.84	31.69	1729.09
72	Safran et al 2005	bol37	Upper Beni River basin, Andes Mts, Bolivia	1105	-16.554	-67.336	3264	27.5	Mixed	850	11	46	52434	2700	KNSTD	401	36.64	302.29	28.58	1667.68
72	Safran et al 2005	bol32	Upper Beni River basin, Andes Mts, Bolivia	1106	-16.061	-67.659	3992	18.9	Metamorphic	496	7	7	134207	4332	KNSTD	199.14	16.73	166.15	14.46	3097.88
72	Safran et al 2005	bol44	Upper Beni River basin, Andes Mts, Bolivia	1107	-16.405	-67.646	3721	28.8	Metamorphic	703	9	32	46659	2761	KNSTD	535.68	51.93	423.44	42.22	1205.9
72	Safran et al 2005	bol14	Upper Beni River basin, Andes Mts, Bolivia	1108	-15.311	-68.237	2209	27.6	Metamorphic	1089	17	61	58620	7796	KNSTD	207.92	31.83	152.64	23.79	3157.63
72	Safran et al 2005	bol30	Upper Beni River basin, Andes Mts, Bolivia	1109	-16.058	-68.016	3931	27.6	Metamorphic	717	7	22	66577	3329	KNSTD	402.56	37.06	326.05	30.92	1574.45
72	Safran et al 2005	bol41	Upper Beni River basin, Andes Mts, Bolivia	1110	-16.323	-67.433	3011	27.9	Metamorphic	892	13	45	18899	1492	KNSTD	1010.4	109.89	739.01	82.45	675.281
72	Safran et al 2005	bol45	Upper Beni River basin, Andes Mts, Bolivia	1111	-16.402	-67.642	3340	28.4	Metamorphic	785	11	41	30501	2414	KNSTD	695.51	76.23	539.48	60.61	935.899
72	Safran et al 2005	bol17	Upper Beni River basin, Andes Mts, Bolivia	1112	-15.402	-68.154	1535	25.5	Metamorphic	1241	20	72	38226	2572	KNSTD	216.1	20.4	158.93	15.84	2898.76
72	Safran et al 2005	bol8	Upper Beni River basin, Andes Mts, Bolivia	1113	-15.45	-68.598	3461	26.5	Mixed	816	10	30	90797	3028	KNSTD	237.35	19.66	189.62	16.39	2674.76
72	Safran et al 2005	bol34	Upper Beni River basin, Andes Mts, Bolivia	1114	-16.801	-67.213	3335	27.2	Sedimentary	757	11	69	57124	5019	KNSTD	352.85	41	287.82	34.25	1755.99
72	Safran et al 2005	bol24	Upper Beni River basin, Andes Mts, Bolivia	1115	-16.001	-68.589	1813	23.9	Metamorphic	1311	19	72	32297	2617	KNSTD	288.74	30.51	221.78	24.49	2117.46
72	Safran et al 2005	bol40	Upper Beni River basin, Andes Mts, Bolivia	1116	-16.404	-67.478	2515	27.6	Metamorphic	982	15	58	48428	3182	KNSTD	287.09	27.98	220.91	22.45	2216.04
72	Safran et al 2005	bol27	Upper Beni River basin, Andes Mts, Bolivia	1117	-16.157	-68.12	4517	26.1	Sedimentary	657	4	14	57964	2628	KNSTD	569.89	51.68	485.8	45.24	1069.26
72	Safran et al 2005	bol25	Upper Beni River basin, Andes Mts, Bolivia	1118	-16.044	-67.626	1902	29.1	Metamorphic	1249	18	67	53260	3417	KNSTD	183.71	17.24	141.77	14.04	3341
72	Safran et al 2005	bol 1	Upper Beni River basin, Andes Mts, Bolivia	1119	-15.793	-68.639	4359	22.7	Sedimentary	680	5	6	35337	2109	KNSTD	899.11	88.53	740.84	74.64	698.664
72	Safran et al 2005	bol28	Upper Beni River basin, Andes Mts, Bolivia	1120	-16.107	-68.074	4100	25.8	Metamorphic	694	6	27	48125	2387	KNSTD	584.38	53.77	487.45	46.2	1056.77
72	Safran et al 2005	bol16	Upper Beni River basin, Andes Mts, Bolivia	1121	-15.377	-68.167	1671	26.4	Metamorphic	1208	19	65	103468	7887	KNSTD	85.72	8.84	62.61	6.75	7484.12
72	Safran et al 2005	bol31	Upper Beni River basin, Andes Mts, Bolivia	1122	-16.88	-67.97	3964	15.1	Metamorphic	472	7	6	119512	5683	KNSTD	217.05	19.71	184.9	17.34	2782.26
72	Safran et al 2005	bol39	Upper Beni River basin, Andes Mts, Bolivia	1123	-16.429	-67.468	2103	24.2	Metamorphic	1161	18	37	81173	3772	KNSTD	133.34	11.19	104.02	9.3	4619.16
72	Safran et al 2005	bol 48	Upper Beni River basin, Andes Mts, Bolivia	1124	-16.314	-67.909	4291	26.9	Metamorphic	630	6	16	51780	2261	KNSTD	580.86	51.89	493.98	45.47	1047.11
72	Safran et al 2005	bol49	Upper Beni River basin, Andes Mts, Bolivia	1125	-16.313	-67.892	4294	24.1	Metamorphic	622	6	21	85676	3371	KNSTD	353.16	30.88	298.63	26.92	1733.08
72	Safran et al 2005	bol33	Upper Beni River basin, Andes Mts, Bolivia	1126	-17.06	-67.197	2651	22.4	Sedimentary	941	15	65	69926	4736	KNSTD	203.71	20.23	164.78	17.05	2993.65
72	Safran et al 2005	bol2	Upper Beni River basin, Andes Mts, Bolivia	1127	-15.783	-68.636	4062	24.6	Sedimentary	685	7	5	78304	6234	KNSTD	350.05	39.02	292.6	33.29	1759.37
72	Safran et al 2005	bol26	Upper Beni River basin, Andes Mts, Bolivia	1128	-16.281	-67.652	2230	24.4	Metamorphic	1072	17	53	44659	2604	KNSTD	260.01	23.68	204.43	19.64	2359.99
72	Safran et al 2005	bol29	Upper Beni River basin, Andes Mts, Bolivia	1129	-16.083	-68.039	3418	27.1	Metamorphic	763	11	30	45685	3290	KNSTD	456.1	47.64	372.96	40.1	1357.32
72	Safran et al 2005	bol5	Upper Beni River basin, Andes Mts, Bolivia	1130	-15.713	-68.672	3660	27	Sedimentary	733	10	22	30668	2365	KNSTD	752.07	81.63	620.99	69.14	820.107
72	Safran et al 2005	bol6	Upper Beni River basin, Andes Mts, Bolivia	1131	-15.67	-68.679	4213	24.8	Sedimentary	689	6	13	131582	8091	KNSTD	219.93	21.88	185.73	18.94	2782.52
72	Safran et al 2005	bol9	Upper Beni River basin, Andes Mts, Bolivia	1132	-15.41	-68.544	2516	30	Metamorphic	1077	16	50	38057	3054	KNSTD	357.2	38.5	278.99	31.15	1751.83
72	Safran et al 2005	bol23	Upper Beni River basin, Andes Mts, Bolivia	1133	-15.981	-68.577	1533	16.9	Metamorphic	1384	20	74	153546	5040	KNSTD	49.83	3.77	38.29	3.16	12185.7
72	Safran et al 2005	bol46	Upper Beni River basin, Andes Mts, Bolivia	1134	-16.357	-67.809	3753	28.1	Metamorphic	656	8	36	64187	5493	KNSTD	377.92	43.59	312.05	36.76	1638.26
72	Safran et al 2005	bol36	Upper Beni River basin, Andes Mts, Bolivia	1135	-16.754	-67.231	2787	30.5	Sedimentary	916	15	76	76581	3911	KNSTD	199.06	17.77	161.67	15.12	3069
72	Safran et al 2005	bol36a	Upper Beni River basin, Andes Mts, Bolivia	1136	-16.754	-67.231	2787	30.5	Sedimentary	916	15	76	77350	4571	KNSTD	18.53		160.05	15.73	3100.14
72	Safran et al 2005	bol 36b	Upper Beni River basin, Andes Mts, Bolivia	1137	-16.754	-67.231	2787	30.5	Sedimentary	916	15	76	75812	3251	KNSTD	17.01		163.32	14.58	3037.85
72	Safran et al 2005	bol3	Upper Beni River basin, Andes Mts, Bolivia	1138	-15.764	-68.646	3830	25.2	Sedimentary	704	9	9	38628	3736	KNSTD	639.56	79.34	534.08	67.5	957.989
72	Safran et al 2005	bol11	Upper Beni River basin, Andes Mts, Bolivia	1139	-15.343	-68.481	1849	27.6	Metamorphic	1199	19	64	24294	3018	KNSTD	389.99	55.79	301.03	44.13	1561.71
72	Safran et al 2005	bol35	Upper Beni River basin, Andes Mts, Bolivia	1140	-16.779	-67.222	2731	32.9	Sedimentary	903	15	78	97954	4111	KNSTD	150.77	12.67	122.43	10.88	4047.76
72	Safran et al 2005	bol35a	Upper Beni River basin, Andes Mts, Bolivia	1141	-16.779	-67.222	2731	32.9	Sedimentary	903	15	78	93362	3428	KNSTD	12.88		128.5	11.11	3855.51
72	Safran et al 2005	bol35b	Upper Beni River basin, Andes Mts, Bolivia	1142	-16.779	-67.222	2731	32.9	Sedimentary	903	15	78	102546	4794	KNSTD	12.45		116.89	10.67	4240.07
72	Safran et al 2005	bol10	Upper Beni River basin, Andes Mts, Bolivia	1143	-15.348	-68.49	1767	25.9	Metamorphic	1207	20	69	93577	5342	KNSTD	94.72	8.44	73.25	6.94	6429.34
72	Safran et al 2005	bol4	Upper Beni River basin, Andes Mts, Bolivia	1144	-15.763	-68.646	3830	16.6	Sedimentary	704	9	5	36143	3468	KNSTD	402.18	48.55	570.86	71.79	896.211
73	Schaller et al 2001	loi-2	Loire River, France	1145	47.419	0.926	473	4.8	Mixed	746	9	32	139750	9000	S555	44.37	4.84	33.41	3.35	13800.5
73	Schaller et al 2001	loi-2	Loire River, France	1146	47.419	0.926	473	4.8	Mixed	746	9	32	140000	18000	S555	44.28	6.67	33.35	5.12	13826.2
73	Schaller et al 2001	loi-2	Loire River, France	1147	47.419	0.926	473	4.8	Mixed	746	9	32	139500	0	S555	44.45	3.01	33.48	5.15	13774.8
73	Schaller et al 2001	loi-7	Loire River, France	1148	47.87	1.894	521	5.3	Mixed	759	9	30	176000	18000	S555	35.86	4.56	27.48	3.59	16940.9
73	Schaller et al 2001	loi-10	Loire River, France	1149	47.001	3.059	570	5.7	Mixed	766	9	36	176000	21000	S555	37.06	5.29	28.3	4.12	16497.6
73	Schaller et al 2001	meu-15C	Meuse River, Belgium & France	1150	51.5	6.164	267	4	Sedimentary	915	9	31	91250	4500	S555	60.7	5.4	45.36	4.03	9921.19
73	Schaller et al 2001	meu-15C	Meuse River, Belgium & France	1151	51.5	6.164	267	4	Sedimentary	915	9	31	97000	9000	S555	56.67	6.59	56.7	6.59	10582
73	Schaller et al 2001	meu-15C	Meuse River, Belgium & France	1152	51.5	6.164	267	4	Sedimentary	915	9	31	85500	0	S555	64.72	4.2	64.76	7.54	9263.6
73	Schaller et al 2001	meu-14	Meuse River, Belgium & France	1153	51.284	6.048	270	4	Sedimentary	917	9	31	142000	11000	S555	37.91	3.98	37.91	3.98	15832
73	Schaller et al 2001	meu-13	Meuse River, Belgium & France	1154	51.033	5.763	287	4.3	Sedimentary	927	8	32	395333	22000	S555	20.26	3.03	12.62	1.2	47636.1
73	Schaller et al 2001	meu-13A	Meuse River, Belgium & France	1155	51.033	5.763	287	4.3	Sedimentary	927	8	32	235000	35000	S555	22.3	3.9	22.32	3.91	26911.6
73	Schaller et al 2001	meu-13	Meuse River, Belgium & France	1156	51.033	5.763	287	4.3	Sedimentary	927	8	32	165000	20000	S555	32.66	4.73	32.69	4.73	18369.3
73	Schaller et al 2001	meu-13D	Meuse River, Belgium & France	1157	51.033	5.763	287	4.3	Sedimentary	927	8	32	786000	11000	S555	5.81	0.47	5.82	0.47	103419
73	Schaller et al 2001	loi-11	Loire River, France	1158	46.961	3.133	504	5.4	Mixed	777	9	32	201000	42000	S555	30.61	7.26	30.12	7.15	19945.9
73	Schaller et al 2001	meu-10	Meuse River, Belgium & France	1159	50.472	5.006	283	4.3	Sedimentary	912	9	33	196000	30000	S555	26.97	4.8	27.04	4.81	22211.1
73	Schaller et al 2001	loi-12	Loire River, France	1160	46.95	3.066	657	6.2	Mixed	753	9	42	154250	9500	S555	45.25	4.78	44.49	4.17	13498.7
73	Schaller et al 2001	loi-12	Loire River, France	1161	46.95	3.066	657	6.2	Mixed	753	9	42	157000	19000	S555	44.4	6.38	43.68	6.28	13752.4
73	Schaller et al 2001	loi-12	Loire River, France	1162	46.95	3.066	657	6.2	Mixed	753	9	42	151500	0	S555	46.09	3.17	45.34	6.7	13245.3
73	Schaller et al 2001	loi-14	Loire River, France	1163	46.651	3.235	691	6.5	Mixed	753	8	44	153000	19000	S555	46.81	6.83	45.81	6.71	13110.5
73	Schaller et al 2001	loi-14A	Loire River, France	1164	46.651	3.235	691	6.5	Mixed	753	8	44	144000	17000	S555	49.69	6.98	48.82	6.86	12302.1
73	Schaller et al 2001	loi-14	Loire River, France	1165	46.651	3.235	691	6.5	Mixed	753	8	44	162000	21000	S555	43.92	6.67	43.14	6.56	13920.4
73	Schaller et al 2001	neck-6	Neckar River, Germany	1166	49.45	8.936	448	5.9	Sedimentary	780	8	38	77000	2667	S555	82.64	6.86	81.28	6.06	7382.49
73	Schaller et al 2001	neck-6a	Neckar River, Germany	1167	49.45	8.936	448	5.9	Sedimentary	780	8	38	75000	7000	S555	83.73	9.73	83.53	9.7	7182.94
73	Schaller et al 2001	neck-6b	Neckar River, Germany	1168	49.45	8.936	448	5.9	Sedimentary	780	8	38	67000	0	S555	94.13	6.16	93.91	11.8	6389.14
73	Schaller et al 2001	neck-6D	Neckar River, Germany	1169	49.45	8.936	448	5.9	Sedimentary	780	8	38	89000	1000	S555	70.06	4.7	69.9	4.69	8585.81
73	Schaller et al 2001	loi-15	Loire River, France	1170	46.436	3.328	709	6.7	Mixed	753	8	46	133000	15000	S555	54.61	7.39	53.59	7.26	11206.4
73	Schaller et al 2001	loi-41	Loire River, France	1171	46.487	3.899	597	6.1	Mixed	786	9	34	215000	21000	S555	30.38	3.76	29.86	3.7	20122
73	Schaller et al 2001	neck-7	Neckar River, Germany	1172	49.31	9.145	451	5.7	Sedimentary	781	8	37	55000	3500	S555	115.68	12.02	115.22	10.57	5206.86
73	Schaller et al 2001	neck-7a	Neckar River, Germany	1173	49.31	9.145	451	5.7	Sedimentary	781	8	37	56000	7000	S555	113.51	16.37	113.1	16.31	5304.74
73	Schaller et al 2001	neck-7b	Neckar River, Germany	1174	49.31	9.145	451	5.7	Sedimentary	781	8	37	54000	0	S555	117.85	7.66	117.42	17.44	5109.44
73	Schaller et al 2001	meu-9	Meuse River, Belgium & France	1175	50.322	4.878	300	4.5	Sedimentary	916	9	38	154000	14000	S555	35.35	4.12	35.47	4.14	16926.4
73	Schaller et al 2001	meu-7	Meuse River, Belgium & France	1176	49.896	4.705	302	4.4	Sedimentary	893	9	36	252000	25000	S555	20.76	2.63	20.85	2.65	28808.6
73	Schaller et al 2001	loi-17	Loire River, France	1177	46.075	3.455	786	7.6	Mixed	746	8	50	155000	11000	S555	48.91	4.93	47.99	4.83	12517.8
73	Schaller et al 2001	loi-40	Loire River, France	1178	45.998	4.045	792	7.1	Mixed	786	8	44	137000	16000	S555	55.49	7.72	54.79	7.63	10963.8
73	Schaller et al 2001	loi-19	Loire River, France	1179	45.923	3.36	869	8.2	Mixed	755	8	50	117000	13000	S555	69	9.22	67.96	9.08	8838.07
73	Schaller et al 2001	neck-8	Neckar River, Germany	1180	49.004	9.158	497	6.2	Sedimentary	816	8	38	49000	5000	S555	134.13	16.49	133.49	16.41	4494.45
73	Schaller et al 2001	loi-39	Loire River, France	1181	45.945	4.212	850	7.2	Mixed	790	8	47	109000	12000	S555	72.87	9.65	72.25	9.57	8312.42
73	Schaller et al 2001	loi-23	Loire River, France	1182	45.462	3.285	956	8.7	Mixed	770	8	57	155000	13000	S555	54.25	6.03	53.56	5.95	11217
73	Schaller et al 2001	meu-4	Meuse River, Belgium & France	1183	49.535	5.1	317	4.1	Sedimentary	807	9	32	304000	27000	S555	17.02	2.02	17.14	2.04	35064.7
73	Schaller et al 2001	neck-3	Neckar River, Germany	1184	48.704	9.419	560	6	Sedimentary	882	8	37	63000	9000	S555	107.7	17.43	107.22	17.35	5596.83
73	Schaller et al 2001	neck-4	Neckar River, Germany	1185	48.704	9.419	560	6	Sedimentary	882	8	37	70000	7000	S555	96.6	11.79	96.17	11.73	6240.44
73	Schaller et al 2001	reg-5	Regen River, Germany	1186	49.121	12.121	589	7.5	Mixed	825	6	52	231000	33000	S555	28.59	4.77	28.23	4.72	21278
73	Schaller et al 2001	loi-55	Loire River, France	1187	46.364	3.314	616	5	Mixed	788	9	42	189000	16000	S555	34.93	3.92	34.65	3.88	17337.4
73	Schaller et al 2001	reg-7	Regen River, Germany	1188	49.181	12.4	618	8	Mixed	851	6	54	244000	19000	S555	27.56	2.97	27.24	2.94	22054.1
73	Schaller et al 2001	loi-25	Loire River, France	1189	45.117	3.492	1097	8.5	Mixed	803	7	64	171500	18500	S555	53.3	7.02	52.88	6.98	11363.2
73	Schaller et al 2001	loi-25A	Loire River, France	1190	45.117	3.492	1097	8.5	Mixed	803	7	64	178000	20000	S555	51.2	6.97	50.88	6.93	11811.7
73	Schaller et al 2001	loi-25	Loire River, France	1191	45.117	3.492	1097	8.5	Mixed	803	7	64	165000	17000	S555	55.39	7.07	55.04	7.03	10917.3
73	Schaller et al 2001	loi-50	Loire River, France	1192	46.837	3.501	291	4	Mixed	765	10	28	242000	15000	S555	21.07	2.02	20.98	2.01	28627.7
73	Schaller et al 2001	loi-18	Loire River, France	1193	45.944	3.449	738	8.2	Mixed	747	8	63	162000	14000	S555	44.87	5.07	44.24	5	13579.1
73	Schaller et al 2001	loi-45	Loire River, France	1194	47.492	1.285	117	1.5	Mixed	664	11	28	194000	16000	S555	23.44	2.6	23.43	2.6	25620.1
73	Schaller et al 2001	reg-12	Regen River, Germany	1195	49.187	12.736	706	9.2	Mixed	927	6	66	248000	19000	S555	28.9	3.12	28.6	3.06	21013.9
73	Schaller et al 2001	reg-12A	Regen River, Germany	1196	49.187	12.736	706	9.2	Mixed	927	6	66	245000	24000	S555	29.27	3.65	28.97	3.61	20741.8
73	Schaller et al 2001	reg-12	Regen River, Germany	1197	49.187	12.736	706	9.2	Mixed	927	6	66	245000	17000	S555	29.27	2.97	28.97	2.94	20741.8
73	Schaller et al 2001	reg-12D	Regen River, Germany	1198	49.187	12.736	706	9.2	Mixed	927	6	66	254000	16000	S555	28.17	2.73	27.88	2.7	21556.7
73	Schaller et al 2001	reg-14	Regen River, Germany	1199	49.146	12.838	730	9.1	Mixed	953	6	67	293000	21000	S555	24.58	2.56	24.38	2.53	24660.5
73	Schaller et al 2001	meu-1	Meuse River, Belgium & France	1200	48.401	5.68	372	3.8	Sedimentary	841	9	30	212000	15000	S555	26.09	2.65	26.14	2.65	22977.6
73	Schaller et al 2001	neck-2	Neckar River, Germany	1201	48.396	8.648	669	5.4	Sedimentary	986	7	34	71000	9000	S555	101.88	14.94	79.05	11.85	5894.1
73	Schaller et al 2001	loi-21	Loire River, France	1202	45.666	3.648	867	8.7	Mixed	763	8	69	215000	26000	S555	36.25	5.25	28.57	4.22	16754.1
73	Schaller et al 2001	loi-52	Loire River, France	1203	46.517	3.683	459	5.9	Mixed	770	9	35	215000	15000	S555	27.25	2.75	20.85	2.2	22252.8
73	Schaller et al 2001	loi-49	Loire River, France	1204	47.036	3.207	286	3.9	Mixed	764	10	51	381000	23000	S555	12.74	1.25	9.84	1.01	47293.9
73	Schaller et al 2001	neck-1	Neckar River, Germany	1205	48.179	8.617	705	4.8	Sedimentary	1015	7	36	133000	12000	S555	54.35	6.28	42.58	5.1	11055.8
73	Schaller et al 2001	loi-37	Loire River, France	1206	44.867	3.926	1187	8.7	Mixed	872	6	70	120000	15000	S555	81.25	11.93	65.38	9.79	7415.75
73	Schaller et al 2001	reg-11	Regen River, Germany	1207	49.243	12.738	525	6.8	Mixed	758	7	47	268000	21000	S555	23.08	2.51	18.02	2.03	26139.9
73	Schaller et al 2001	loi-51	Loire River, France	1208	46.771	3.45	247	1.7	Mixed	743	10	12	385000	28000	S555	12.1	1.3	9.36	1.05	49547.9
73	Schaller et al 2001	neck-10	Neckar River, Germany	1209	48.854	8.617	704	10.6	Sedimentary	989	7	80	144000	18000	S555	50.53	7.43	39.59	5.94	11918.6
73	Schaller et al 2001	reg-20	Regen River, Germany	1210	49.011	13.216	871	10	Mixed	1028	5	76	249000	18000	S555	32.45	3.37	25.75	2.78	18729.2
73	Schaller et al 2001	loi-36	Loire River, France	1211	44.732	3.862	1172	10.2	Mixed	857	6	77	245000	26000	S555	38.4	5.06	31.09	4.19	15710.3
73	Schaller et al 2001	reg-13	Regen River, Germany	1212	49.171	12.845	698	10.6	Mixed	887	6	67	237000	17000	S555	30.19	3.11	23.62	2.54	20149.4
73	Schaller et al 2001	loi-48	Loire River, France	1213	47.138	3.206	286	3	Mixed	760	10	55	700000	39000	S555	6.42	0.65	5.07	0.53	93913.2
73	Schaller et al 2001	reg-18	Regen River, Germany	1214	49.048	13.233	904	10.8	Mixed	1031	5	79	255667	32000	S555	32.39	4.84	25.74	3.91	18788.6
73	Schaller et al 2001	reg-18A	Regen River, Germany	1215	49.048	13.233	904	10.8	Mixed	1031	5	79	269000	52000	S555	30.6	6.71	24.42	5.38	19819.2
73	Schaller et al 2001	reg-18	Regen River, Germany	1216	49.048	13.233	904	10.8	Mixed	1031	5	79	262000	21000	S555	31.46	3.46	25.09	2.86	19277.6
73	Schaller et al 2001	reg-18D	Regen River, Germany	1217	49.048	13.233	904	10.8	Mixed	1031	5	79	236000	23000	S555	35.11	4.35	27.96	3.56	17271.7
73	Schaller et al 2001	loi-56	Loire River, France	1218	46.006	3.459	347	2.3	Mixed	695	10	15	243000	21000	S555	21.65	2.49	16.59	1.98	27769.1
73	Schaller et al 2001	loi-29	Loire River, France	1219	45.146	3.43	1006	10.3	Mixed	772	7	71	165000	19000	S555	52.07	7.21	41.41	5.86	11614.9
73	Schaller et al 2001	reg-19	Regen River, Germany	1220	49.015	13.255	870	9.3	Mixed	1047	5	75	291000	22500	S555	27.49	2.98	21.89	2.46	22086.9
73	Schaller et al 2001	reg-19	Regen River, Germany	1221	49.015	13.255	870	9.3	Mixed	1047	5	75	291000	23000	S555	27.49	3.02	21.89	2.49	22086.9
73	Schaller et al 2001	reg-19	Regen River, Germany	1222	49.015	13.255	870	9.3	Mixed	1047	5	75	291000	22000	S555	27.49	2.94	21.89	2.43	22086.9
73	Schaller et al 2001	loi-33	Loire River, France	1223	44.933	3.383	1268	7.7	Mixed	867	5	78	254000	25000	S555	39.52	4.95	32.25	4.14	15237.7
73	Schaller et al 2001	loi-34	Loire River, France	1224	45	3.4	1340	8.3	Mixed	897	6	80	337000	26000	S555	31	3.38	25.46	2.86	19448.4
73	Schaller et al 2001	loi-32	Loire River, France	1225	45.067	3.3	1143	9.2	Mixed	828	6	75	236000	22000	S555	39.23	4.73	31.73	3.93	15360.1
75	Stock et al 2009	HoC	Holbrook Creek, Wasatch MTS, UT, USA	1226	40.88	-111.84	2228	22.6	Igneous	734	4	46	173000	3900	NIST_Certified	87.98	7	74.71	6.24	6809.84
75	Stock et al 2009	CC	Centerville Creek, Wasatch Mts, UT, USA	1227	40.91	-111.86	2118	22.8	Igneous	699	5	34	223500	7200	NIST_Certified	63.43	5.26	53.72	4.66	9448.22
75	Stock et al 2009	HC	Holmes Creek, Wasatch Mts, UT, USA	1228	41.06	-111.84	2295	25.6	Igneous	713	4	22	196100	7400	NIST_Certified	81.11	6.94	68.95	6.14	7402.78
75	Stock et al 2009	FC	Ford Canyon, Wasatch, Mts, UT, USA	1229	40.94	-111.87	2232	23.3	Igneous	733	4	16	157300	4400	NIST_Certified	97.55	7.92	82.56	7.02	6160.65
75	Stock et al 2009	SC	Shepards Creek, Wasatch Mts, UT, USA	1230	41.01	-111.84	2149	26.6	Igneous	685	5	11	128400	3900	NIST_Certified	114.22	9.31	96.22	8.23	5265.15
75	Stock et al 2009	HCN	Holmes Creek North, Wasatch Mts, UT, USA	1231	41.07	-111.84	2272	27.1	Igneous	691	5	10	273300	7100	NIST_Certified	57.3	4.67	48.55	4.13	10527.5
75	Stock et al 2009	StC	Steed Creek, Wasatch Mts, UT, USA	1232	40.97	-111.84	2279	25.9	Igneous	747	4	44	227000	6200	NIST_Certified	68.9	5.62	58.74	5.01	8690.32
75	Stock et al 2009	RC	Rocky Mouth Creek, Wasatch Mts, UT, USA	1233	40.54	-111.8	2540	30	Igneous	872	2	26	119200	3100	07KNSTD	159.24	12.96	136.97	11.61	3745.37
75	Stock et al 2009	RC	Rocky Mouth Creek, Wasatch Mts, UT, USA	1234	40.54	-111.8	2540	30	Igneous	872	2	26	120200	3100	07KNSTD	161.91	13.17	135.83	11.5	3777.12
75	Stock et al 2009	RC	Rocky Mouth Creek, Wasatch Mts, UT, USA	1235	40.54	-111.8	2540	30	Igneous	872	2	26	118200	3100	NIST_Certified	156.57	12.75	132.47	11.24	3873.15
75	Stock et al 2009	KC	Kays Creek North, Wasatch Mts, UT, USA	1236	41.12	-111.84	2153	23.4	Igneous	701	4	10	239800	6200	NIST_Certified	61.35	4.96	51.38	4.35	9899.64
75	Stock et al 2009	BC	Bear Creek, Wasatch Mts, UT, USA	1237	40.52	-111.82	2327	27.4	Igneous	803	4	15	182200	7900	07KNSTD	92.16	8.13	78.19	7.16	6526.35
75	Stock et al 2009	SG	Stairs Gulch, Wasatch Mts, UT, USA	1238	40.62	-111.74	2387	36.3	Metamorphic	903	2	44	109300	9100	07KNSTD	161.42	18.34	136.2	15.83	3747.27
75	Stock et al 2009	LF	Lisa Falls, Wasatch Mts, UT, USA	1239	40.57	-111.73	2788	35	Igneous	822	4	53	50700	7100	07KNSTD	438.05	71.27	375.42	61.67	1374.64
75	Stock et al 2009	CG	Coalpit Gulch, Wasatch Mts, UT, USA	1240	40.57	-111.74	2727	33.6	Igneous	899	2	58	29300	2200	07KNSTD	731.55	78.99	627.21	69.29	820.868
75	Stock et al 2009	TG	Tanner Gulch, Wasatch Mts, UT, USA	1241	40.58	-111.7	2884	35.3	Igneous	930	2	51	49100	3400	07KNSTD	481.37	50.32	410.28	43.83	1261.24
76	Sullivan 2007	CS-32	Blue Ridge Escarpment NC & VA, USA	1242	36.616	-80.451	829	9.1	Metamorphic	1217	10	75	269000	8000	KNSTD	24.9	1.92	19.48	1.63	24236.9
76	Sullivan 2007	CS-03	Blue Ridge Escarpment NC & VA, USA	1243	36.466	-80.834	549	9.5	Metamorphic	1165	11	76	375250	11500	KNSTD	14.49	1.15	11.05	0.95	42267.7
76	Sullivan 2007	CS-03A	Blue Ridge Escarpment NC & VA, USA	1244	36.466	-80.834	549	9.5	Metamorphic	1165	11	76	373000	12000	KNSTD	14.41	1.15	11.12	0.96	41998.1
76	Sullivan 2007	CS-03B	Blue Ridge Escarpment NC & VA, USA	1245	36.466	-80.834	549	9.5	Metamorphic	1165	11	76	368000	12000	KNSTD	14.62	1.17	11.28	0.97	41382.2
76	Sullivan 2007	CS-03C	Blue Ridge Escarpment NC & VA, USA	1246	36.466	-80.834	549	9.5	Metamorphic	1165	11	76	324000	10000	KNSTD	16.81	1.32	12.92	1.1	35980.1
76	Sullivan 2007	CS-03D	Blue Ridge Escarpment NC & VA, USA	1247	36.466	-80.834	549	9.5	Metamorphic	1165	11	76	436000	12000	KNSTD	12.13	0.96	9.4	0.8	49881.5
76	Sullivan 2007	CS-21	Blue Ridge Escarpment NC & VA, USA	1248	35.584	-82.164	593	10.7	Metamorphic	1310	13	79	251000	7000	KNSTD	22.51	1.7	17.26	1.42	26777.8
76	Sullivan 2007	CS-20	Blue Ridge Escarpment NC & VA, USA	1249	35.621	-82.179	678	12.7	Metamorphic	1323	12	78	211000	8000	KNSTD	28.75	2.28	22.08	1.9	20984.2
76	Sullivan 2007	CS-29	Blue Ridge Escarpment NC & VA, USA	1250	36.725	-80.226	566	11.2	Metamorphic	1255	12	76	704000	20000	KNSTD	7.2	0.6	5.69	0.51	83936.6
76	Sullivan 2007	CS-15	Blue Ridge Escarpment NC & VA, USA	1251	35.34	-82.182	457	9.7	Metamorphic	1375	13	73	321000	9000	KNSTD	15.63	1.2	15.57	1.2	38580.2
76	Sullivan 2007	CS-16	Blue Ridge Escarpment NC & VA, USA	1252	35.542	-82.381	884	13.7	Metamorphic	1363	11	78	422000	12000	KNSTD	15.59	1.24	15.57	1.23	38630.5
76	Sullivan 2007	CS-22	Blue Ridge Escarpment NC & VA, USA	1253	35.569	-82.217	718	14.7	Metamorphic	1332	12	80	197000	7000	KNSTD	31.67	2.47	31.59	2.46	19011.6
76	Sullivan 2007	CS-27	Blue Ridge Escarpment NC & VA, USA	1254	36.76	-80.372	950	5.7	Metamorphic	1209	10	62	680000	24000	KNSTD	9.93	0.85	9.92	0.85	60654.3
76	Sullivan 2007	CS-19	Blue Ridge Escarpment NC & VA, USA	1255	35.636	-82.219	701	16.2	Metamorphic	1316	12	80	188000	6000	KNSTD	32.96	2.5	32.88	2.5	18267.3
76	Sullivan 2007	CS-28	Blue Ridge Escarpment NC & VA, USA	1256	36.785	-80.298	622	14.2	Metamorphic	1203	11	80	331000	11000	KNSTD	17.31	1.38	17.26	1.37	34817.4
76	Sullivan 2007	CS-31	Blue Ridge Escarpment NC & VA, USA	1257	36.664	-80.34	690	16.3	Metamorphic	1236	11	79	181000	6000	KNSTD	34.52	2.64	34.51	2.64	17398.5
76	Sullivan 2007	CS-25	Blue Ridge Escarpment NC & VA, USA	1258	36.717	-80.433	902	5.5	Metamorphic	1204	10	75	761000	32000	KNSTD	8.46	0.76	8.46	0.76	71139.6
76	Sullivan 2007	CS-24	Blue Ridge Escarpment NC & VA, USA	1259	35.548	-82.405	1057	16.4	Metamorphic	1491	10	80	226000	7000	KNSTD	34.18	2.65	34.02	2.63	17663
76	Sullivan 2007	CS-26	Blue Ridge Escarpment NC & VA, USA	1260	36.774	-80.463	924	10.6	Metamorphic	1186	10	79	643000	19000	KNSTD	10.35	0.86	10.35	0.86	58097.3
76	Sullivan 2007	CS-30	Blue Ridge Escarpment NC & VA, USA	1261	36.659	-80.18	427	4.8	Metamorphic	1252	12	76	483000	26000	KNSTD	9.85	0.94	9.85	0.94	61029.1
76	Sullivan 2007	CS-09	Blue Ridge Escarpment NC & VA, USA	1262	35.33	-82.391	685	3.3	Metamorphic	1395	12	40	416000	12000	KNSTD	13.72	1.09	13.73	1.09	43798.4
76	Sullivan 2007	CS-05	Blue Ridge Escarpment NC & VA, USA	1263	36.474	-80.859	478	8.4	Metamorphic	1164	12	78	480000	15000	KNSTD	10.27	0.84	10.28	0.84	58498.8
76	Sullivan 2007	CS-23	Blue Ridge Escarpment NC & VA, USA	1264	35.525	-82.168	679	13.7	Metamorphic	1369	12	80	221000	13000	KNSTD	27.3	2.52	27.22	2.52	22070.5
76	Sullivan 2007	CS-08	Blue Ridge Escarpment NC & VA, USA	1265	36.552	-80.791	858	4.8	Metamorphic	1179	10	63	681000	21000	KNSTD	9.23	0.77	9.23	0.77	65191.7
76	Sullivan 2007	CS-18	Blue Ridge Escarpment NC & VA, USA	1266	35.621	-82.33	812	11.1	Metamorphic	1317	11	77	513000	14000	KNSTD	12.01	0.96	11.99	0.96	50177.2
76	Sullivan 2007	CS-13	Blue Ridge Escarpment NC & VA, USA	1267	35.311	-82.221	390	7.7	Metamorphic	1399	14	75	339000	14000	KNSTD	13.99	1.17	13.98	1.17	42972.6
76	Sullivan 2007	CS-02	Blue Ridge Escarpment NC & VA, USA	1268	36.446	-80.848	477	6.2	Metamorphic	1177	12	80	524250	15000	KNSTD	9.44	0.77	9.3	0.76	64623
76	Sullivan 2007	CS-02A	Blue Ridge Escarpment NC & VA, USA	1269	36.446	-80.848	477	6.2	Metamorphic	1177	12	80	511000	16000	KNSTD	9.57	0.79	9.57	0.79	62841.2
76	Sullivan 2007	CS-02B	Blue Ridge Escarpment NC & VA, USA	1270	36.446	-80.848	477	6.2	Metamorphic	1177	12	80	500000	13000	KNSTD	9.8	0.78	9.81	0.78	61281.6
76	Sullivan 2007	CS-02C	Blue Ridge Escarpment NC & VA, USA	1271	36.446	-80.848	477	6.2	Metamorphic	1177	12	80	460000	12000	KNSTD	10.76	0.85	10.77	0.85	55852.3
76	Sullivan 2007	CS-02D	Blue Ridge Escarpment NC & VA, USA	1272	36.446	-80.848	477	6.2	Metamorphic	1177	12	80	626000	19000	KNSTD	7.61	0.64	7.62	0.64	79012.3
76	Sullivan 2007	CS-01	Blue Ridge Escarpment NC & VA, USA	1273	36.618	-80.778	867	4.8	Metamorphic	1182	10	80	787250	22000	KNSTD	8.36	0.7	7.92	0.66	75973.4
76	Sullivan 2007	CS-01A	Blue Ridge Escarpment NC & VA, USA	1274	36.618	-80.778	867	4.8	Metamorphic	1182	10	80	644000	17000	KNSTD	9.89	0.81	9.89	0.81	60841.1
76	Sullivan 2007	CS-01B	Blue Ridge Escarpment NC & VA, USA	1275	36.618	-80.778	867	4.8	Metamorphic	1182	10	80	716000	20000	KNSTD	8.8	0.73	8.8	0.73	68349.8
76	Sullivan 2007	CS-01C	Blue Ridge Escarpment NC & VA, USA	1276	36.618	-80.778	867	4.8	Metamorphic	1182	10	80	675000	19000	KNSTD	9.39	0.78	9.39	0.78	64064.1
76	Sullivan 2007	CS-01D	Blue Ridge Escarpment NC & VA, USA	1277	36.618	-80.778	867	4.8	Metamorphic	1182	10	80	1114000	32000	KNSTD	5.37	0.47	5.37	0.47	112233
76	Sullivan 2007	CS-07	Blue Ridge Escarpment NC & VA, USA	1278	36.556	-80.799	720	17.9	Metamorphic	1184	11	80	342750	11250	KNSTD	19.2	1.52	17.72	1.41	33920.6
76	Sullivan 2007	CS-07A	Blue Ridge Escarpment NC & VA, USA	1279	36.556	-80.799	720	17.9	Metamorphic	1184	11	80	481000	16000	KNSTD	12.4	1.02	12.25	1.01	49096.3
76	Sullivan 2007	CS-07B	Blue Ridge Escarpment NC & VA, USA	1280	36.556	-80.799	720	17.9	Metamorphic	1184	11	80	355000	12000	KNSTD	17.26	1.39	17.06	1.37	35231.4
76	Sullivan 2007	CS-07C	Blue Ridge Escarpment NC & VA, USA	1281	36.556	-80.799	720	17.9	Metamorphic	1184	11	80	287000	10000	KNSTD	21.72	1.73	21.47	1.71	27992.1
76	Sullivan 2007	CS-07D	Blue Ridge Escarpment NC & VA, USA	1282	36.556	-80.799	720	17.9	Metamorphic	1184	11	80	248000	7000	KNSTD	25.41	1.93	25.12	1.91	23914.1
76	Sullivan 2007	CS-04	Blue Ridge Escarpment NC & VA, USA	1283	36.472	-80.858	502	13.4	Metamorphic	1170	12	80	321250	10000	KNSTD	16.37	1.28	16.32	1.28	36829.9
76	Sullivan 2007	CS-04A	Blue Ridge Escarpment NC & VA, USA	1284	36.472	-80.858	502	13.4	Metamorphic	1170	12	80	330000	11000	KNSTD	15.84	1.26	15.84	1.26	37938.1
76	Sullivan 2007	CS-04B	Blue Ridge Escarpment NC & VA, USA	1285	36.472	-80.858	502	13.4	Metamorphic	1170	12	80	344000	11000	KNSTD	15.14	1.2	15.14	1.2	39718
76	Sullivan 2007	CS-04C	Blue Ridge Escarpment NC & VA, USA	1286	36.472	-80.858	502	13.4	Metamorphic	1170	12	80	301000	9000	KNSTD	17.52	1.36	17.52	1.36	34293.6
76	Sullivan 2007	CS-04D	Blue Ridge Escarpment NC & VA, USA	1287	36.472	-80.858	502	13.4	Metamorphic	1170	12	80	310000	9000	KNSTD	16.97	1.31	16.97	1.31	35421
76	Sullivan 2007	CS-14	Blue Ridge Escarpment NC & VA, USA	1288	35.292	-82.234	566	18	Metamorphic	1422	14	80	121000	4000	KNSTD	48.74	3.62	47.9	3.56	12528.4
76	Sullivan 2007	CS-10	Blue Ridge Escarpment NC & VA, USA	1289	35.357	-82.401	714	7.5	Metamorphic	1372	12	62	378000	11000	KNSTD	15.57	1.22	15.56	1.22	38630.5
76	Sullivan 2007	CS-06	Blue Ridge Escarpment NC & VA, USA	1290	36.539	-80.86	601	16.6	Metamorphic	1148	12	80	237500	7000	KNSTD	24.4	1.85	24.28	1.84	24742.9
76	Sullivan 2007	CS-06A	Blue Ridge Escarpment NC & VA, USA	1291	36.539	-80.86	601	16.6	Metamorphic	1148	12	80	239000	6000	KNSTD	24.09	1.79	24.12	1.79	24909.3
76	Sullivan 2007	CS-06B	Blue Ridge Escarpment NC & VA, USA	1292	36.539	-80.86	601	16.6	Metamorphic	1148	12	80	220000	7000	KNSTD	26.33	2.01	26.37	2.02	22783.3
76	Sullivan 2007	CS-06C	Blue Ridge Escarpment NC & VA, USA	1293	36.539	-80.86	601	16.6	Metamorphic	1148	12	80	225000	7000	KNSTD	25.7	1.96	25.74	1.96	23339.6
76	Sullivan 2007	CS-06D	Blue Ridge Escarpment NC & VA, USA	1294	36.539	-80.86	601	16.6	Metamorphic	1148	12	80	266000	8000	KNSTD	21.46	1.65	21.48	1.65	27965.7
77	Tomkins et al 2007	BM-21	Blue Mts Plateau, Australia	1295	-33.415	150.16	1125	7.4	Sedimentary	1095	11	80	340000	10000	NIST_Certified	23.52	1.86	19.12	1.52	31437.3
77	Tomkins et al 2007	BM-23	Blue Mts Plateau, Australia	1296	-33.417	150.16	1101	6.6	Sedimentary	1049	11	80	250000	10000	NIST_Certified	32.11	2.65	26.13	2.16	23004.4
78	Vanacker et al 2007	BO-R2F	High Plateau and Escarpment, Sri Lanka	1297	6.757	80.762	2069	11.1	Metamorphic	2002	15	80	732000	48000	S555	12.2	1.26	12.14	1.25	49547.9
78	Vanacker et al 2007	ESP-5	Escarpment Zone, Sri Lankan Escarpment	1298	6.72	80.78	1447	26.4	Metamorphic	2134	18	58	201000	17000	S555	34.71	3.85	33.89	3.76	17721.1
78	Vanacker et al 2007	BO-U4	High Plateau, Sri Lankan Escarpment	1299	6.783	80.782	2143	7	Metamorphic	1978	15	80	2301000	180000	S555	3.58	0.44	3.58	0.44	168350
78	Vanacker et al 2007	HP-2	High Plateau, Sri Lankan Escarpment	1300	6.803	80.808	2146	4.8	Metamorphic	1968	14	79	3003000	60000	S555	2.64	0.25	2.64	0.24	228800
78	Vanacker et al 2007	ESP-3	Escarpment Zone, Sri Lankan Escarpment	1301	6.732	80.815	1223	25.7	Metamorphic	2100	20	67	177000	17000	S555	34.6	4.16	25.92	3.23	17532.3
78	Vanacker et al 2007	BO-F2F	Escarpment Zone, Sri Lankan Escarpment	1302	6.766	80.754	1361	27.3	Metamorphic	2265	20	64	179000	17000	S555	36.9	4.4	27.94	3.46	16433.5
78	Vanacker et al 2007	BO-U2	High Plateau, Sri Lankan Escarpment	1303	6.791	80.789	2096	8.1	Metamorphic	2006	16	80	2119000	74000	S555	3.83	0.36	3.18	0.31	157604
78	Vanacker et al 2007	HP-4	High Plateau, Sri Lankan Escarpment	1304	6.797	80.778	2206	12.6	Metamorphic	1988	14	80	3600000	76000	S555	2.22	0.21	1.86	0.19	271831
78	Vanacker et al 2007	KO-F4	Escarpment Zone, Sri Lankan Escarpment	1305	6.771	80.8	1677	27.4	Metamorphic	2071	17	55	145000	14000	S555	54.93	6.6	42.15	5.24	11091
78	Vanacker et al 2007	BO-U3	High Plateau, Sri Lankan Escarpment	1306	6.789	80.797	2194	11.6	Metamorphic	1986	14	80	2774000	83000	S555	2.99	0.28	2.5	0.25	201562
78	Vanacker et al 2007	HP-3	High Plateau, Sri Lankan Escarpment	1307	6.812	80.799	2118	5.1	Metamorphic	1975	15	80	2584000	65000	S555	3.09	0.29	2.58	0.25	195575
78	Vanacker et al 2007	HP-1	High Plateau, Sri Lankan Escarpment	1308	6.8	80.785	2161	7.6	Metamorphic	1984	15	80	3956000	88000	S555	1.92	0.19	1.61	0.16	315209
78	Vanacker et al 2007	BO-U1	High Plateau, Sri Lankan Escarpment	1309	6.8	80.803	2132	4.9	Metamorphic	1977	15	80	3027000	112000	S555	2.59	0.26	2.17	0.22	233304
78	Vanacker et al 2007	KO-G1	Escarpment Zone, Sri Lankan Escarpment	1310	6.759	80.789	1755	28	Metamorphic	2008	15	80	322000	27000	S555	24.67	2.78	19.34	2.26	24609.3
78	Vanacker et al 2007	BO-F1	Escarpment Zone, Sri Lankan Escarpment	1311	6.725	80.76	1033	24.2	Metamorphic	2375	21	35	133000	18000	S555	41.7	6.51	31.01	4.94	14358.9
78	Vanacker et al 2007	KO-R1F	Escarpment Zone, Sri Lankan Escarpment	1312	6.775	80.814	1721	23.5	Metamorphic	2009	16	80	125000	22000	S555	65.51	12.87	50.4	10.02	9283.92
78	Vanacker et al 2007	KO-T1	Escarpment Zone, Sri Lankan Escarpment	1313	6.771	80.797	1524	37.8	Metamorphic	2048	20	48	106000	11000	S555	69.39	8.71	53.08	6.88	8682.68
78	Vanacker et al 2007	KO-G3	Escarpment Zone, Sri Lankan Escarpment	1314	6.746	80.782	1441	37.8	Metamorphic	2110	17	57	177000	21000	S555	38.4	5.41	29.71	4.29	15541.4
78	Vanacker et al 2007	BO-U5	High Plateau, Sri Lankan Escarpment	1315	6.784	80.783	2076	11.5	Metamorphic	1986	15	80	1748000	60000	S555	4.7	0.43	3.89	0.37	128545
79	von Blanckenburg et al 2004	HG(F)-3	Hakgala Forest, Sri Lanka	1322	6.926	80.817	1875	8.7	Metamorphic	2058	16	54	820000	22000	S555	9.59	0.79	7.78	0.68	62774.6
79	von Blanckenburg et al 2004	HG(F)-4	Hakgala Forest, Sri Lanka	1323	6.931	80.808	1875	8	Metamorphic	2054	16	46	869000	22000	S555	9	0.74	7.31	0.64	66884
79	von Blanckenburg et al 2004	KN(F)-10	Knuckles Forest, Sri Lanka	1324	7.364	80.832	1427	18.6	Metamorphic	2334	19	59	275000	21000	S555	24.07	2.54	18.62	2.06	24993.4
79	von Blanckenburg et al 2004	KN(F)-1	Knuckles Forest, Sri Lanka	1325	7.365	80.831	1453	19.3	Metamorphic	2320	19	80	371000	22000	S555	17.71	1.67	13.81	1.38	33998.4
79	von Blanckenburg et al 2004	GH(F)-1	Galaha Forest, Sri Lanka	1326	7.119	80.693	1568	17.2	Metamorphic	2654	18	31	948000	53000	S555	6.78	0.67	5.44	0.56	88977.9
79	von Blanckenburg et al 2004	GH(F)-2	Galaha Forest, Sri Lanka	1327	7.117	80.693	1584	16.5	Metamorphic	2654	18	31	1584000	30000	S555	3.81	0.33	3.11	0.29	158025
79	von Blanckenburg et al 2004	KN(F)-3	Knuckles Forest, Sri Lanka	1328	7.366	80.83	1556	30.3	Metamorphic	2234	17	80	363000	15000	S555	19.24	1.6	15.09	1.35	31271.4
79	von Blanckenburg et al 2004	KN(F)-2	Knuckles Forest, Sri Lanka	1329	7.366	80.83	1448	30.1	Metamorphic	2368	19	59	363000	18000	S555	18.07	1.59	14.09	1.32	33310.4
79	von Blanckenburg et al 2004	KN(F)-5	Knuckles Forest, Sri Lanka	1330	7.366	80.83	1449	28	Metamorphic	2368	19	69	434000	18000	S555	14.87	1.25	11.66	1.05	40394.9
79	von Blanckenburg et al 2004	KN(F)-6	Knuckles Forest, Sri Lanka	1331	7.366	80.829	1567	23.6	Metamorphic	2301	18	69	276000	20000	S555	25.94	2.66	20.26	2.18	23175.3
79	von Blanckenburg et al 2004	KN(F)-7	Knuckles Forest, Sri Lanka	1332	7.364	80.83	1339	17.2	Metamorphic	2368	19	59	479000	29000	S555	12.5	1.22	9.77	1	48100
79	von Blanckenburg et al 2004	KN(F)-11	Knuckles Forest, Sri Lanka	1333	7.363	80.829	1324	13.2	Metamorphic	2368	19	59	319000	19000	S555	19.29	1.81	14.91	1.48	31139.9
81	Wittmann et al 2009	MAD20a	Madeira at Porto Velho, Boliva	1334	-8.77	-63.909	689	5.8	Mixed	1674	23	61	35250	3750	S555	186.22	23.33	99.18	12.72	4265.1
81	Wittmann et al 2009	MAD20a-1	Madeira at Porto Velho, Boliva	1335	-8.77	-63.909	689	5.8	Mixed	1674	23	61	38700	4100	S555	169.26	21.16	90.09	11.54	4698.64
81	Wittmann et al 2009	MAD20q-2	Madeira at Porto Velho, Boliva	1336	-8.77	-63.909	689	5.8	Mixed	1674	23	61	31800	3400	S555	206.87	25.99	110.25	14.17	3833.81
81	Wittmann et al 2009	MAD19a	Madeira at Ribeirao, Boliva	1337	-10.229	-65.281	728	6	Mixed	1662	23	60	39700	5200	S555	169.28	25.14	90.47	13.69	4705.73
81	Wittmann et al 2009	MAR18a	Mamoré at Guayaramerin, Boliva	1338	-10.808	-65.346	584	4.1	Mixed	1516	23	59	50000	15700	S555	117.52	42.12	65.67	23.72	6406.41
81	Wittmann et al 2009	MAR18a-1	Mamoré at Guayaramerin, Boliva	1339	-10.808	-65.346	584	4.1	Mixed	1516	23	59	46700	10600	S555	126.1	31.54	70.48	17.81	5964.1
81	Wittmann et al 2009	MAR18a-2	Mamoré at Guayaramerin, Boliva	1340	-10.808	-65.346	584	4.1	Mixed	1516	23	59	53300	20800	S555	109.99	51.81	61.45	29.14	6851.57
81	Wittmann et al 2009	BE17a	Beni at Cachuela Esperanza, Beni Basin, Bolivia	1341	-10.55	-66.6	1017	9.7	Mixed	1915	22	63	36600	6500	S555	221.94	43.41	117.33	23.2	3734.75
81	Wittmann et al 2009	Mar_16	Mamoré at Puerto Ganadero, Boliva	1342	-14.864	-64.99	1085	7.3	Mixed	1477	21	52	11400	3950	S555	725.26	289.92	412.44	165.34	1072.04
81	Wittmann et al 2009	MAR16a	Mamoré at Puerto Ganadero, Boliva	1343	-14.864	-64.99	1085	7.3	Mixed	1477	21	52	13200	4200	S555	625.81	225.68	355.79	128.74	1243.11
81	Wittmann et al 2009	MAR16b	Mamoré at Puerto Ganadero, Boliva	1344	-14.864	-64.99	1085	7.3	Mixed	1477	21	52	9600	3700	S555	862.02	394.75	490.34	225.04	901.446
81	Wittmann et al 2009	MD15a	Madre de Dios at Miraflores, Beni Basin, Bolivia	1345	-11.112	-66.416	858	8.5	Mixed	2353	22	67	20900	9600	S555	353.67	207.91	189.62	111.83	2270.3
81	Wittmann et al 2009	BE12a	Beni River at Riberalta, Bolivia	1346	-11.212	-66.249	1467	13.8	Mixed	1453	20	55	40400	9800	S555	258.08	69.07	139.87	37.66	3263.53
81	Wittmann et al 2009	BE10a	Beni River, Bolivia	1347	-11.559	-66.677	1551	14.6	Mixed	1448	19	54	41400	3800	S555	261.17	30.2	143.73	16.99	3198.19
81	Wittmann et al 2009	BE8a	Beni River, Bolivia	1348	-12.078	-66.882	1716	16.2	Mixed	1431	19	54	35300	4500	S555	320.15	47.14	186.84	27.93	2489.88
81	Wittmann et al 2009	BE7	Beni River, Bolivia	1349	-12.512	-66.95	1737	16.4	Mixed	1428	18	54	25200	3550	S555	453.24	72.4	266.65	43.14	1746.1
81	Wittmann et al 2009	BE7a	Beni River, Bolivia	1350	-12.512	-66.95	1737	16.4	Mixed	1428	18	54	24200	4400	S555	472.09	94.74	277.75	56.2	1676.07
81	Wittmann et al 2009	BE7b	Beni River, Bolivia	1351	-12.512	-66.95	1737	16.4	Mixed	1428	18	54	26200	2700	S555	435.82	54.56	330.43	40.79	1816.15
81	Wittmann et al 2009	BE4a	Beni River, Bolivia	1352	-13.119	-67.185	2086	19.6	Mixed	1322	17	52	66950	7900	S555	192.49	26.88	153.41	21.27	3915.12
81	Wittmann et al 2009	BE4a-1	Beni River, Bolivia	1353	-13.119	-67.185	2086	19.6	Mixed	1322	17	52	64800	7900	S555	198.96	28.49	158.58	22.55	3787.26
81	Wittmann et al 2009	BE4a-2	Beni River, Bolivia	1354	-13.119	-67.185	2086	19.6	Mixed	1322	17	52	69100	7900	S555	186.43	25.43	148.55	20.11	4043.07
81	Wittmann et al 2009	BE3a	Beni River, Bolivia	1355	-13.571	-67.353	2112	19.9	Mixed	1317	17	51	31450	3950	S555	416.03	60.8	335.27	48.63	1791.07
81	Wittmann et al 2009	BE3a-1	Beni River, Bolivia	1356	-13.571	-67.353	2112	19.9	Mixed	1317	17	51	31300	4300	S555	418.04	65.69	336.89	52.6	1782.45
81	Wittmann et al 2009	BE3a-2	Beni River, Bolivia	1357	-13.571	-67.353	2112	19.9	Mixed	1317	17	51	31600	3600	S555	414.04	56.14	333.67	44.84	1799.66
81	Wittmann et al 2009	BE2	Beni River, Bolivia	1358	-14.284	-67.474	2179	20.5	Mixed	1300	16	51	22450	4150	S555	597.34	122.06	489.93	99.78	1225.73
81	Wittmann et al 2009	BE2a	Beni River, Bolivia	1359	-14.284	-67.474	2179	20.5	Mixed	1300	16	51	28700	4200	S555	466.69	77.36	382.58	63.09	1569.74
81	Wittmann et al 2009	BE2b	Beni River, Bolivia	1360	-14.284	-67.474	2179	20.5	Mixed	1300	16	51	16200	4100	S555	828.82	231.89	680.15	189.98	882.885
81	Wittmann et al 2009	BE1	Beni River at Rurrenabaque, Bolivia	1361	-14.527	-67.497	2192	14.8	Mixed	1296	16	50	38050	5950	S555	362.74	63.77	290.35	50.81	2068.53
81	Wittmann et al 2009	BE1a	Beni River at Rurrenabaque, Bolivia	1362	-14.527	-67.497	2192	14.8	Mixed	1296	16	50	39200	5000	S555	352.03	52.2	281.75	41.49	2131.7
81	Wittmann et al 2009	BE1b	Beni River at Rurrenabaque, Bolivia	1363	-14.527	-67.497	2192	14.8	Mixed	1296	16	50	36900	6900	S555	374.12	77.41	299.48	61.77	2005.39
81	Wittmann et al 2009	GR17b	Grande at Puerto Pailas, Mamore Basin, Boliva	1364	-17.655	-62.777	2297	12.8	Mixed	692	16	34	27700	4900	S555	498.55	97.88	436.97	85.6	1374.7
81	Wittmann et al 2009	GR19c	Grande at Abapo, Mamore Basin, Bolivia	1365	-17.866	-63.41	2518	14	Mixed	665	16	32	24700	3200	S555	602.11	90.52	548.55	82.22	1095.34
81	Wittmann et al 2009	OR16b	Orthón at Caracoles, Beni Basin, Boliva	1366	-10.82	-66.11	281	2.3	Mixed	1885	25	78	110600	11300	S555	33.57	4.21	34.17	4.28	17532.3
81	Wittmann et al 2009	GR25a	Grande near Puente Arce, Mamore Basin, Boliva	1367	-18.609	-65.162	3311	10.9	Mixed	578	12	11	142400	8200	S555	141.69	13.52	138.06	13.16	4356.34
81	Wittmann et al 2009	ICH21a	Ichilo at Puerto Villarroel, Mamore Basin, Bolivia	1368	-16.841	-64.787	901	12	Mixed	2000	22	63	16500	3400	S555	393.45	88.43	355.26	79.79	1686.62
81	Wittmann et al 2009	CHA23a	Chaparé at Villa Tunari, Mamore Basin, Boliva	1369	-16.974	-65.414	2418	21.5	Mixed	1704	16	33	58800	7300	S555	247.53	36.06	214.32	31.09	2803.45
81	Wittmann et al 2009	MAN15b	Maniqui at San Borja, Mamore Basin, Boliva	1370	-14.864	-66.738	490	9.1	Mixed	1976	24	76	11600	2800	S555	419.93	110.94	411.23	108.65	1455.39
81	Wittmann et al 2009	PIR18	Pirai at Angostura, Mamore Basin, Boliva	1371	-18.082	-63.457	1392	18	Mixed	799	20	76	15350	4750	S555	508.41	177.47	496.12	173.18	1208.98
81	Wittmann et al 2009	PIR18b	Pirai at Angostura, Mamore Basin, Boliva	1372	-18.082	-63.457	1392	18	Mixed	799	20	76	17500	4000	S555	445.44	111.49	434.65	108.77	1379.98
81	Wittmann et al 2009	PIR18c	Pirai at Angostura, Mamore Basin, Boliva	1373	-18.082	-63.457	1392	18	Mixed	799	20	76	13200	5500	S555	591.9	301.52	577.62	294.25	1038.36
80	Wittmann et al 2007	Emme	Emme, Mittelland	1374	47.047	7.633	978	14.2	Sedimentary	1229	6	64	35400	4200	S555	253.61	35.2	251.39	34.88	2388.43
80	Wittmann et al 2007	Reuss	Reuss, Reuss-Valley	1375	46.827	8.641	2103	29.4	Mixed	1838	0	19	12250	4250	S555	1504.45	604.31	1507.86	605.72	398.794
80	Wittmann et al 2007	Reussa	Reuss, Reuss-Valley	1376	46.827	8.641	2103	29.4	Mixed	1838	0	19	14500	4300	S555	1270.67	424.26	1273.56	425.27	472.167
80	Wittmann et al 2007	Reussb	Reuss, Reuss-Valley	1377	46.827	8.641	2103	29.4	Mixed	1838	0	19	10000	4200	S555	1843.42	950.56	1847.6	952.75	325.461
80	Wittmann et al 2007	Sesia	Sesia, Valle delle Sesia	1378	45.812	8.256	1599	29.5	Metamorphic	1366	4	50	29000	5600	S555	464.52	99.21	454.53	97.07	1322.16
80	Wittmann et al 2007	Mag11-apr	Maggia, Val di Maggia Moghegno	1379	46.242	8.711	1727	29.9	Metamorphic	1570	3	40	19300	3100	S555	747.76	134.91	746.9	134.8	804.727
80	Wittmann et al 2007	Mag11-feb	Maggia, Val di Maggia Riveo	1380	46.3	8.617	1820	29.5	Metamorphic	1605	2	37	21000	3600	S555	722.75	138.36	728.86	139.59	824.752
80	Wittmann et al 2007	Klem	Kleine Emme, Emmental	1381	47.043	8.206	1075	16.1	Sedimentary	1349	6	64	21550	4700	S555	450.62	107.98	442.14	105.93	1358.04
80	Wittmann et al 2007	Klema	Kleine Emme, Emmental	1382	47.043	8.206	1075	16.1	Sedimentary	1349	6	64	24300	4800	S555	399.25	86.75	391.72	85.1	1532.87
80	Wittmann et al 2007	Klemb	Kleine Emme, Emmental	1383	47.043	8.206	1075	16.1	Sedimentary	1349	6	64	18800	4600	S555	517.02	139.45	507.31	136.81	1183.55
80	Wittmann et al 2007	Toce	Toce, Valle Antigorio	1384	46.146	8.309	1893	27.2	Metamorphic	1644	2	34	15700	3000	S555	1042.64	220.87	1019.86	216.01	589.463
80	Wittmann et al 2007	Tocea	Toce, Valle Antigorio	1385	46.146	8.309	1893	27.2	Metamorphic	1644	2	34	19500	3300	S555	839.02	158.97	820.67	155.47	732.545
80	Wittmann et al 2007	Toceb	Toce, Valle Antigorio	1386	46.146	8.309	1893	27.2	Metamorphic	1644	2	34	11900	2700	S555	1376.31	344.79	1346.28	337.24	446.535
80	Wittmann et al 2007	Mela3	Melezza, Centovalli at Verscio	1387	46.181	8.711	1341	27.8	Metamorphic	1395	5	63	20150	4300	S555	556.92	130.72	557.33	130.84	1077.83
80	Wittmann et al 2007	Mela3a	Melezza, Centovalli at Verscio	1388	46.181	8.711	1341	27.8	Metamorphic	1395	5	63	18400	4400	S555	610.17	160.82	610.62	160.96	983.736
80	Wittmann et al 2007	Mela3b	Melezza, Centovalli at Verscio	1389	46.181	8.711	1341	27.8	Metamorphic	1395	5	63	21900	4200	S555	512.17	108.32	512.55	108.43	1171.99
80	Wittmann et al 2007	Anza	Anza, Valle Anzasca	1390	46.023	8.262	1782	30.8	Metamorphic	1492	3	40	18800	5800	S555	817.77	285.49	791.97	276.48	758.985
80	Wittmann et al 2007	Mela2	Melezza, Centovalli at Intragna	1391	46.177	8.704	1227	26.5	Metamorphic	1358	6	66	10700	4000	S555	1145.98	505.02	977.66	430.69	614.264
80	Wittmann et al 2007	Verz	Verzasca, Valle Verzasca	1392	46.253	8.843	1655	31.7	Metamorphic	1495	3	39	24550	4800	S555	545.69	117.88	560.2	121.09	1072.86
80	Wittmann et al 2007	Verza	Verzasca, Valle Verzasca	1393	46.253	8.843	1655	31.7	Metamorphic	1495	3	39	24400	4500	S555	549.06	112.22	563.66	115.28	1066.26
80	Wittmann et al 2007	Verzb	Verzasca, Valle Verzasca	1394	46.253	8.843	1655	31.7	Metamorphic	1495	3	39	24700	5100	S555	542.36	123.52	556.78	126.88	1079.44
80	Wittmann et al 2007	Sense	Sense, Mittelland	1395	46.825	7.32	1292	17.7	Sedimentary	1349	4	62	39900	7500	S555	273.98	56.95	273.38	56.83	2197.47
80	Wittmann et al 2007	Chie	Chietalbach, Chietal	1396	46.503	8.307	2363	24.5	Mixed	1925	-1	11	25600	6200	S555	840.94	225.89	842.45	226.31	713.993
80	Wittmann et al 2007	Mag8	Bavona, Val Bavona	1397	46.34	8.608	1936	29.2	Metamorphic	1670	1	28	21000	4100	S555	775.72	167.74	785.06	169.83	765.821
80	Wittmann et al 2007	Mag16	Maggia, Val Lavizzara and Val di Peccia	1398	46.395	8.656	1978	28.9	Metamorphic	1676	1	28	16800	4300	S555	985.63	279.89	1009.08	286.63	595.828
80	Wittmann et al 2007	Mela1	Melezza, Centovalli at Dissimo	1399	46.14	8.583	1336	25	Metamorphic	1375	5	60	9600	1900	S555	1178.4	256.6	1168.94	254.53	513.841
80	Wittmann et al 2007	Lonza	Lonza, northern Valais	1400	46.402	7.783	2550	28.9	Mixed	2029	-2	6	14200	3500	S555	1677.54	459.02	1700.39	465.37	353.793
80	Wittmann et al 2007	Tic	Ticino, Val Bedretto	1401	46.52	8.561	2181	26.1	Metamorphic	1813	0	18	24650	5100	S555	772.07	176.92	662.34	152.7	769.071
80	Wittmann et al 2007	Tica	Ticino, Val Bedretto	1402	46.52	8.561	2181	26.1	Metamorphic	1813	0	18	19500	4500	S555	976.5	249.34	837.56	214.92	608.062
80	Wittmann et al 2007	Ticb	Ticino, Val Bedretto	1403	46.52	8.561	2181	26.1	Metamorphic	1813	0	18	29800	5700	S555	638.3	135.73	547.68	117.28	930.243
80	Wittmann et al 2007	Mag4	Rovana, Valle di Campo	1404	46.288	8.532	1879	26.6	Metamorphic	1600	2	44	15300	3800	S555	1038.21	285.5	868.4	239.95	578.382
80	Wittmann et al 2007	Mag17	Maggia, Val di Peccia	1405	46.409	8.642	1976	29.7	Metamorphic	1681	1	26	50600	7300	S555	323.41	53.48	280.13	46.94	1804.21
80	Wittmann et al 2007	Mag10	Maggia, Val di Prato	1406	46.389	8.667	1988	31.9	Metamorphic	1637	1	24	23800	4100	S555	688.89	132.66	601.58	117.03	839.64
80	Wittmann et al 2007	Furka	Furkareuss, Furkatal	1407	46.588	8.494	2488	24.3	Mixed	2015	-2	6	16800	2900	S555	1379.5	267.57	1188.56	232.21	433.34
80	Wittmann et al 2007	Taf	Tafersbach, Mittelland	1408	46.882	7.302	705	6.9	Sedimentary	988	7	14	43200	5000	S555	369.64	51.4	132.53	18.45	3505.22
80	Wittmann et al 2007	Mag2	Maggia, Val del Salto	1409	46.253	8.713	1474	35.4	Metamorphic	1427	5	41	35500	5900	S555	334.75	62.12	281.46	52.9	1747.39
80	Wittmann et al 2007	Wasen	Liechtguetbach, Mittelland	1410	47.043	7.795	1012	17.7	Sedimentary	1265	6	75	32550	6700	S555	278.35	63.01	222.11	50.73	2145.6
80	Wittmann et al 2007	Wasen1-jan	Liechtguetbach, Mittelland	1411	47.043	7.795	1012	17.7	Sedimentary	1265	6	75	31300	7500	S555	289.6	76.51	231.05	61.44	2062.27
80	Wittmann et al 2007	Wasen1-feb	Liechtguetbach, Mittelland	1412	47.043	7.795	1012	17.7	Sedimentary	1265	6	75	33800	5900	S555	267.94	51.78	213.82	41.85	2229.05
80	Wittmann et al 2007	Buetsch1	Butschelbach, Mitteland	1413	46.847	7.407	883	10.3	Sedimentary	1096	6	22	70000	11400	S555	117.72	21.45	92.77	17.14	5103.72
80	Wittmann et al 2007	Mag13	Maggia, Lago Bianco and Lago Nero	1414	46.448	8.526	2505	23.6	Metamorphic	1953	-2	6	32400	5400	S555	709.32	133.43	620.88	117.7	830.194
80	Wittmann et al 2007	Mag18	Maggia, side valley of Val Lavizzara	1415	46.447	8.666	2104	28.7	Metamorphic	1723	0	16	32700	4500	S555	539	85.8	473.46	76.42	1072.7
80	Wittmann et al 2007	Mag1	Maggia, Val di Gei	1416	46.223	8.741	1387	30.2	Metamorphic	1399	5	29	30500	6200	S555	377.51	84.58	308.05	69.61	1587.15
80	Wittmann et al 2007	Gren	Milibach, southern Valais	1417	46.375	8.101	1924	32.5	Metamorphic	1643	1	40	13000	4200	S555	1262.97	465.37	1055.77	390.04	476.778
80	Wittmann et al 2007	Buetsch2	Butschelbach, Mitteland	1418	46.84	7.438	923	9.2	Sedimentary	1125	6	30	80600	8900	S555	104.65	13.84	82.82	11.25	5742.18
18	Codilean-2008	N2C	Gaub River catchment, Namibia	1419	‐23.484712	16.2315	1565	11.7	Mixed	231.077	16.1425	5.03316	425000	16000	07KNSTD	18.02	2.05	13.86	1.23	34940.6
18	Codilean-2008	N2G	Gaub River catchment, Namibia	1420	‐23.469645	16.3132	1618.8	11.3	Mixed	234.543	16.1134	5.08901	493000	16000	07KNSTD	15.75	1.75	12.28	1.07	39664.8
18	Codilean-2008	N3E	Gaub River catchment, Namibia	1421	‐23.342974	16.4199	1834.7	2.5	Mixed	221.884	16.8966	5	1294000	42000	07KNSTD	6.29	0.7	5.05	0.47	99095.8
18	Codilean-2008	N3F	Gaub River catchment, Namibia	1422	‐23.325474	16.3449	1866.6	5	Mixed	234.744	16.3726	5	904000	29000	07KNSTD	9.59	1.08	7.59	0.68	65552.3
24	Densmore-2009	04A10	Sweetwater range, Montana, USA	1423	45.1086	‐112.406058	2398.5	10.5	Igneous	287.898	8.1	14.98	782000	38000	S555	30.02	3.57	22.45	2.17	23103
24	Densmore-2009	05WS1	Wassuk Range, Montana, USA	1424	38.3764	‐118.586352	2187.7	19.4	Igneous	175	9	14.5452	6670	990	S555	270.99	48.71	2089.39	357.32	240.613
24	Densmore-2009	05WS4	Wassuk Range, Montana, USA	1425	38.3444	‐118.599138	2306.2	18.5	Igneous	175.86	8.93023	6.41424	4700	1200	S555	420.28	118.73	3188.71	906.83	158.432
24	Densmore-2009	05WS5	Wassuk Range, Montana, USA	1426	38.2261	‐118.650396	2537.2	15	Igneous	244.114	5.49025	5.39833	23400	1100	S555	89.28	10.42	734.54	68.12	694.211
24	Densmore-2009	05WS7	Wassuk Range, Montana, USA	1427	38.5167	‐118.700458	2129.9	21.8	Igneous	235.191	6.98839	5.23211	16400	2000	S555	107.25	17.51	821.48	120.54	610.864
24	Densmore-2009	05WS9	Wassuk Range, Montana, USA	1428	38.3886	‐118.638663	2509.7	19.2	Igneous	204.304	7.7396	19.8667	15500	2800	S555	145.21	30.93	1095.39	222.51	465.07
24	Densmore-2009	05WS11	Wassuk Range, Montana, USA	1429	38.402	‐118.600408	2289.3	19.1	Igneous	189.114	8.39295	15.4742	7510	510	S555	259.7	32.69	1976.73	206.46	255.445
24	Densmore-2009	05WS12	Wassuk Range, Montana, USA	1430	38.4215	‐118.620121	2059.5	20	Igneous	175	9	5.24348	9480	510	S555	177.09	21.17	1357.69	129.16	368.216
24	Densmore-2009	05WS13	Wassuk Range, Montana, USA	1431	38.3331	‐118.648968	2531	14	Igneous	258.485	5.43034	15.9832	34800	4100	S555	64.76	10.41	492.93	70.9	1034.81
24	Densmore-2009	05WS14	Wassuk Range, Montana, USA	1432	38.325	‐118.626639	2502.7	14.4	Igneous	252.19	5.56572	15.3317	5900	950	S555	379.07	74.66	2863.36	525.5	177.794
49	Meyer-2010	06D1	Acher catchment, Black Forest, Germany	1433	48.5518	8.15817	641.9	16.3	Mixed	995.786	7.51996	79.9539	99300	7900	S555	72.4	9.73	55.03	6.08	8480.15
49	Meyer-2010	06D4	Acher catchment, Black Forest, Germany	1434	48.5848	8.12674	644.5	16.4	Mixed	948.052	7.8414	79.0892	128000	8200	S555	56.12	7.08	42.5	4.25	11022.9
49	Meyer-2010	06D8	Acher catchment, Black Forest, Germany	1435	48.5782	8.19606	857.8	17.8	Mixed	1073	7	79.7344	130600	7300	S555	63.98	7.98	49.22	4.69	9687.63
49	Meyer-2010	06D9	Acher catchment, Black Forest, Germany	1436	48.5971	8.17339	843.9	16.1	Mixed	1068.29	7.03169	80	320000	18000	S555	24.94	2.98	19.29	1.89	25056.8
49	Meyer-2010	07D3	Acher catchment, Black Forest, Germany	1437	48.5688	8.16214	635.3	18.3	Mixed	1053.51	7.13127	79.5367	68300	4600	S555	107	13.78	80.32	8.1	5783.08
49	Meyer-2010	07D5	Acher catchment, Black Forest, Germany	1438	48.5693	8.14084	499.1	15.1	Mixed	970.371	7.6911	79.4471	82400	5400	S555	79.76	9.96	59.53	5.93	7714.04
49	Meyer-2010	08D23	Acher catchment, Black Forest, Germany	1439	48.5688	8.16108	762.5	16.9	Mixed	1027.48	7.30654	79.7162	121000	10000	S555	63.33	8.14	49.42	5.61	9567.2
49	Meyer-2010	08D25	Acher catchment, Black Forest, Germany	1440	48.5893	8.16393	607.5	14.2	Mixed	1064.2	7.05929	80	141000	12000	S555	48.99	6.69	37.34	4.32	12523.1
49	Meyer-2010	06D10	Gutach catchment, Black Forest, Germany	1441	48.1321	8.25371	876.3	11.3	Mixed	1231	6	74.7886	104100	6300	S555	81.53	9.99	62.53	6.11	7611
49	Meyer-2010	06D11	Gutach catchment, Black Forest, Germany	1442	48.1064	8.21294	1014.3	6.5	Mixed	1231	6	74.9117	190000	11000	S555	48.56	5.96	37.54	3.67	12899.3
49	Meyer-2010	06D12	Gutach catchment, Black Forest, Germany	1443	48.1176	8.20855	990.2	6.3	Mixed	1230.57	6.00514	72.4538	222000	15000	S555	40.69	5.25	31.4	3.28	15432.1
49	Meyer-2010	06D13	Gutach catchment, Black Forest, Germany	1444	48.1863	8.22756	824.4	12.7	Mixed	1024.72	7.76308	78.1462	124800	7800	S555	64.85	8.04	49.93	4.96	9513.45
49	Meyer-2010	06D14	Gutach catchment, Black Forest, Germany	1445	48.2147	8.24828	736.8	15.5	Mixed	997	8	78.7931	136200	8800	S555	56.02	6.92	42.65	4.3	11072.4
49	Meyer-2010	06D15	Gutach catchment, Black Forest, Germany	1446	48.2399	8.21406	722.6	14.9	Mixed	1116.08	6.98222	74.6184	92400	6400	S555	87.05	10.93	62.86	6.48	7467.14
49	Meyer-2010	07D9	Gutach catchment, Black Forest, Germany	1447	48.1319	8.22838	930.6	9.3	Mixed	1231	6	72.0894	118600	6400	S555	74.19	8.77	57.09	5.37	8382.98
49	Meyer-2010	07D14	Gutach catchment, Black Forest, Germany	1448	48.2096	8.23038	676.2	18.2	Mixed	1173.04	6.49549	73.3438	87800	5000	S555	84.2	10.14	63.82	6.04	7319.57
49	Meyer-2010	08D4	Gutach catchment, Black Forest, Germany	1449	48.2343	8.21309	598.4	17.1	Mixed	996.761	8	78.5245	90500	9900	S555	77.2	11.76	58.22	7.85	7969.24
49	Meyer-2010	08D10	Gutach catchment, Black Forest, Germany	1450	48.2072	8.29701	840	7	Mixed	997	8	80	145400	9900	S555	56.29	7.01	43.23	4.47	11025
49	Meyer-2010	08D22	Gutach catchment, Black Forest, Germany	1451	48.1504	8.23972	922	9.7	Mixed	1230.95	6.00063	74.1726	107000	6700	S555	82.03	10.06	79.21	7.47	7582.76
49	Meyer-2010 (a)	05D2	Aabach subcatchments, Germany	1452	51.4745	8.75096	449.1	4.7	Mixed	994	7	71.74	140900	8500	S555	44.2	5.33	43.7	4.02	13739.7
49	Meyer-2010 (a)	05D3	Aabach subcatchments, Germany	1453	51.4913	8.74548	439.2	4.3	Mixed	994	7	79.0096	138000	24000	S555	44.85	9.12	44.35	8.72	13538.8
49	Meyer-2010 (a)	05D1	Mo¨hne subcatchments, Germany	1454	51.4877	8.46075	442.8	5.2	Mixed	1033.78	7.00365	43.0055	102000	19000	S555	61.67	13.52	61.12	12.73	9820.89
49	Meyer-2010 (a)	06D16	Mo¨hne subcatchments, Germany	1455	51.4689	8.34346	389.5	5	Mixed	1003.49	7	53.8546	114800	6600	S555	53.35	6.41	51.93	4.63	11558.3
49	Meyer-2010 (a)	06D17	Mo¨hne subcatchments, Germany	1456	51.4787	8.19018	291.7	4.4	Mixed	1003.93	7.07702	47.5304	74500	5300	S555	82.32	10.08	76.11	7.43	7881.27
49	Meyer-2010 (a)	06D19	Mo¨hne subcatchments, Germany	1457	51.4779	8.38754	435.7	5.6	Mixed	1017.23	7	61.8804	217000	13000	S555	27.77	3.44	27.34	2.56	21972.3
49	Meyer-2010 (a)	07D16	Mo¨hne subcatchments, Germany	1458	51.4573	8.43524	452.4	5.5	Mixed	1018.06	7	68.7975	133000	11000	S555	46.97	6.35	46.55	5.08	12899.3
49	Meyer-2010 (a)	07D17	Mo¨hne subcatchments, Germany	1459	51.4836	8.44678	399.4	5.2	Mixed	1020.94	7	76.8205	116000	6200	S555	52.23	6.04	51.71	4.47	11608.1
49	Meyer-2010 (a)	07D18	Mo¨hne subcatchments, Germany	1460	51.4312	8.34831	480.9	6.1	Mixed	1008.9	7	62.8383	127800	6100	S555	50.24	5.74	49.59	4.14	12108.6
49	Meyer-2010 (a)	07D21	Mo¨hne subcatchments, Germany	1461	51.4916	8.30861	409.1	5.1	Mixed	1009.47	7.06694	47.8874	117300	7000	S555	52.03	6.51	51.49	4.68	11658.3
49	Meyer-2010 (a)	07D23	Mo¨hne subcatchments, Germany	1462	51.4855	8.41872	345.5	2.9	Mixed	937.144	7.56325	7.39606	73500	4600	S555	80.56	9.57	80.25	7.33	7475.62
49	Meyer-2010 (a)	07D24	Mo¨hne subcatchments, Germany	1463	51.4878	8.35613	323.9	2.7	Mixed	925.661	7.64528	7.52386	110200	6700	S555	52.08	6.44	51.65	4.71	11619.5
49	Meyer-2010 (a)	06D18	Heve subcatchment, Germany	1464	51.4569	8.15284	387.7	5.3	Mixed	982.352	7.12016	72.3315	122000	7600	S555	49.18	5.93	48.64	4.51	12343.1
23	Delunel-2010	Rd01	Romanche catchment, French western Alps	1465	45.0545	5.84654	1801.2	26.4	Mixed	1444.27	1.93518	25.4364	38700	6700	NIST_27900	498.32	859.79	348.68	67.44	1724.01
23	Delunel-2010	Rd02	Veneon catchment, French western Alps	1466	45.0137	6.0621	2404	33.5	Mixed	1187.71	4.73319	47.0193	25000	4400	NIST_27900	927.57	1647.35	785.73	154.98	765.525
23	Delunel-2010	Rd03	Upper Romanche catchment, French western Alps	1467	45.0385	6.20755	2413.2	26.5	Mixed	1305.16	3.25238	38.2103	17100	3000	NIST_27900	1353.92	2453.9	1156.47	227.4	520.11
23	Delunel-2010	Rd04	Tabuc catchment, French western Alps	1468	44.9859	6.48277	2534.2	27.5	Mixed	1397.54	2.12422	27.9329	16000	3300	NIST_27900	1529.42	3300.67	1328.08	303.98	452.952
23	Delunel-2010	Rd05	Saint Pierre catchment, French western Alps	1469	44.8913	6.44597	2775.5	32.6	Mixed	1296	4.3	62	22300	4300	NIST_27900	1305.81	2616.11	1096.51	235.82	548.722
23	Delunel-2010	Rd06	Celse Niere catchment, French western Alps	1470	44.8818	6.44332	2744.4	34	Mixed	1544	1.3	35	19800	3400	NIST_27900	1499.1	2608.01	1212.12	234.47	496.371
23	Delunel-2010	Rd07	Gyr catchment, French western Alps	1471	44.8711	6.48574	2574.4	31.7	Mixed	1590	0.366667	46	14500	2500	NIST_27900	1823.74	3247.37	1497.91	290.33	401.608
23	Delunel-2010	Rd08	Roizonne catchment, French western Alps	1472	44.9415	5.86196	1747.2	29.5	Mixed	1590	0.366667	16	38700	6800	NIST_27900	376.08	689.24	336.35	65.9	1787.12
23	Delunel-2010	Rd09	Bonne catchment, French western Alps	1473	44.8908	5.89747	1611.3	29.4	Mixed	1590	0.366667	18	50700	9300	NIST_27900	308.14	582.08	234.66	47.84	2561.23
23	Delunel-2010	Rd10	Upper Bonne catchment, French western Alps	1474	44.8809	5.98907	2009.6	33.3	Mixed	1590	0.366667	30	41100	8200	NIST_27900	426.17	911.22	373.52	82.62	1609.78
23	Delunel-2010	Mb130	Drac catchment, French western Alps	1475	44.7939	5.97316	1693.6	21.5	Mixed	1121.29	5	40.9834	22400	4200	NIST_27900	686.13	1339.51	562.51	116.85	1068.43
23	Delunel-2010	Mb146	Severaisse catchment, French western Alps	1476	44.7839	6.06358	2043.5	32.1	Mixed	1130	5.53333	72	24700	4500	NIST_27900	740.14	1379.79	635.34	128.92	946.392
82	Wittmann-2011	Cb‐1a	Brazilian shield- upper Madeira River tributaries	1477	‐15.240897	‐59.444380	435.6	3.2		1361.58			231800	11200	S555N	17.08	2	15.26	1.3	39348.8
82	Wittmann-2011	Cb‐5b	Brazilian shield- upper Tapajós River tributaries	1478	‐9.935722	‐56.928892	325.6	2.6		1361.58			267600	9500	S555N	13.21	1.49	11.58	0.92	51845.4
59	Norton-2011	Ahrn	Eastern Alps	1479	47.0504	12.1301	2362.1	26.5	Mixed	1336.24	-1.64374	5.88792	153000	27000	S555	1616.5	333.99	140.89	27.99	4270.32
59	Norton-2011	Antholzer	Eastern Alps	1480	46.8155	12.0817	2014.1	26.5	Mixed	1125.46	0.367177	37.4271	491000	52000	S555	399.77	61.41	34.21	4.59	17589.6
59	Norton-2011	Arno	Eastern Alps	1481	46.0041	10.6781	1885.6	27	Mixed	938.235	1.86059	61.4347	304000	24000	S555	589.45	77.95	50.73	5.63	11856.6
59	Norton-2011	Avisio	Eastern Alps	1482	46.2808	11.4505	1874.3	23.2	Mixed	905.526	2.88758	48.7205	404000	63000	S555	439.1	81.59	37.75	6.79	15938.5
59	Norton-2011	Bergler	Eastern Alps	1483	46.8196	11.5361	1922.8	28	Mixed	909.272	3.35643	62.4086	584000	61000	S555	374.82	55.03	26.9	3.59	22370.4
59	Norton-2011	Bitto	Eastern Alps	1484	46.129	9.56936	1546.7	28.4	Mixed	1122.37	6.00647	58.0317	261000	32000	S555	543.66	88.51	47.33	6.95	12705.7
59	Norton-2011	Castello	Eastern Alps	1485	46.1599	9.98005	1763.6	29.9	Mixed	1056.45	1.77016	31.8266	121000	21000	S555	1391.64	285.88	120.03	23.39	5009.66
59	Norton-2011	Fersina	Eastern Alps	1486	46.0683	11.2554	1457.3	22	Mixed	807.254	7.34331	64.6687	351000	55000	S555	377.24	73.95	32.73	5.91	18375
59	Norton-2011	Flagger	Eastern Alps	1487	46.8005	11.5828	2028.7	28.1	Mixed	898.52	3.69777	53.2022	111000	22000	S555	1836.09	392.51	157.07	34.65	3829.11
59	Norton-2011	Fusino	Eastern Alps	1488	46.3332	10.2492	2312.4	27.3	Mixed	1095.26	0.613036	21.4462	510000	35000	S555	461.36	56.97	39.64	4.18	15183
59	Norton-2011	Hoeller	Eastern Alps	1489	47.2736	12.42	1969	28.1	Mixed	1188.12	1.12807	40.0813	227000	26000	S555	1144.5	361.7	73.69	10.3	8163.56
59	Norton-2011	Krimmler	Eastern Alps	1490	47.2137	12.1717	2312.9	27.5	Mixed	1291.25	-0.909982	17.1541	332000	34000	S555	723.08	106.5	62.47	8.15	9632.52
59	Norton-2011	Lagorai	Eastern Alps	1491	46.2832	11.5054	1928.2	25.4	Mixed	855.014	3.26045	47.0378	693000	70000	S555	262.11	38.87	22.41	2.94	26850.6
59	Norton-2011	Masino	Eastern Alps	1492	46.1658	9.63439	2008.1	30.1	Mixed	1255.78	2.14209	31.7988	475000	76000	S555	424.82	83.97	34.87	6.43	17256.6
59	Norton-2011	Melach	Eastern Alps	1493	47.2528	11.2646	2082.6	26.1	Mixed	1176.52	1.45215	48.1065	290000	22000	S555	723.26	94.68	61.8	6.74	9735.38
59	Norton-2011	Muehl	Eastern Alps	1494	47.2778	12.3767	1667.3	21.8	Mixed	1135.86	2	63.7177	153000	22000	S555	993.67	185.58	90.15	14.94	6670.34
59	Norton-2011	Nero	Eastern Alps	1495	46.1375	11.1146	1665.9	22.4	Mixed	870.168	4.1113	55.2516	397000	47000	S555	396.12	63.35	33.31	4.81	18061.3
59	Norton-2011	Novate	Eastern Alps	1496	46.2199	9.45954	1833.6	34.1	Mixed	1233.25	4.35187	25.2557	169000	22000	S555	1044.67	177.59	89.57	13.72	6714.17
59	Norton-2011	Oglio	Eastern Alps	1497	46.1591	10.3492	1940	25.9	Mixed	932.847	2.41244	37.2922	221000	25000	S555	882.25	135.57	72.98	10.1	8243.05
59	Norton-2011	Pfitsch	Eastern Alps	1498	46.9021	11.4736	2096.2	27	Mixed	1077.95	0.966311	28.7551	293000	40000	S555	714.43	125.07	61.34	9.84	9809.51
59	Norton-2011	Pitze	Eastern Alps	1499	47.1488	10.7406	2380.7	27.7	Mixed	1281.48	-0.811065	23.9654	260000	35000	S555	990.27	170.25	83.44	13.24	7211.79
59	Norton-2011	Plima	Eastern Alps	1500	46.5981	10.8256	2438.9	25.5	Mixed	1039.83	0.543742	26.0996	153000	37000	S555	1745.45	468.49	146.53	39.47	4106.1
59	Norton-2011	Schnalz	Eastern Alps	1501	46.6489	10.978	2372	28.2	Mixed	1252.26	-1.47193	23.3556	299000	36000	S555	850.3	135.84	61.23	9.03	8429.48
59	Norton-2011	Silla	Eastern Alps	1502	46.0866	11.1996	987.6	15.3	Mixed	802	8	63.2901	366000	56000	S555	255.49	48.17	18.2	3.28	26777.8
59	Norton-2011	Talfer	Eastern Alps	1503	46.5147	11.3544	1692.7	22	Mixed	869.939	3.97878	55.4151	411000	50000	S555	383.29	60.16	27.64	4.13	18278.6
59	Norton-2011	Tauern	Eastern Alps	1504	47.0863	12.5275	2377	25.7	Mixed	1328.19	-1.5723	10.6654	149000	21000	S555	1686.35	299.85	125.15	20.71	4115.23
59	Norton-2011	Watten	Eastern Alps	1505	47.2786	11.597	1933.8	23.9	Mixed	1068.83	3.46089	50.156	293000	33000	S555	638.38	99.26	46.92	6.6	10845.4
59	Norton-2011	Widschoenau	Eastern Alps	1506	47.4602	11.9902	1313.2	21	Mixed	1020.41	5.05409	70.9603	153000	29000	S555	784.31	178.69	58.12	12.41	8458.36
59	Norton-2011	Zemm	Eastern Alps	1507	47.1512	11.8318	2249.1	29.6	Mixed	1169.07	0.0277548	22.1291	215000	27000	S555	1085.7	181.23	79.5	12.06	6460.18
59	Norton-2011	Ziel	Eastern Alps	1508	46.6706	11.0613	2349.3	28.3	Mixed	1113.16	0.473582	24.7284	238000	33000	S555	1057.9	179.84	75.98	12.44	6781.01
59	Norton-2011	diAdame	Eastern Alps	1509	46.0783	10.3513	2049.1	27.5	Mixed	924.956	2.66921	37.3911	280000	30000	S555	735.84	109.43	52.13	7.09	9786.83
59	Norton-2011	valMoena	Eastern Alps	1510	46.2743	11.4521	1844.3	25.9	Mixed	801.417	4.81399	53.1998	827000	63000	S555	207.53	26.72	14.96	1.71	34214.4
59	Norton-2011	diVenina	Eastern Alps	1511	46.1625	9.91247	1866.8	30.9	Mixed	1031	4	38.7796	160000	39000	S555	1100.65	295.32	81.15	22.13	6221.44
58	Norton-2010	Mil	Upper Rhone Valley, Swiss Alps	1512	46.5221	8.32461	2758	9.5	Metamorphic	1941	-1	30.7055	41400	4400	S555	580.35	88.4	570.11	76.86	911.246
58	Norton-2010	Ober	Upper Rhone Valley, Swiss Alps	1513	46.5113	8.30719	2478.3	13.6	Metamorphic	1941	-1	26.5554	54400	6900	S555	427.38	72.1	363.56	55.34	1417.38
58	Norton-2010	Nider1	Upper Rhone Valley, Swiss Alps	1514	46.5021	8.29303	2313.4	25.6	Metamorphic	1938.86	-0.982906	15.2291	134000	13000	S555	176.65	24.51	132.08	16.79	3887.38
58	Norton-2010	Ges	Upper Rhone Valley, Swiss Alps	1515	46.4986	8.28307	2336.8	27.5	Metamorphic	1928.33	-0.89864	26.9901	46700	4700	S555	514.71	74.79	386.71	50.15	1325.86
58	Norton-2010	Mins	Upper Rhone Valley, Swiss Alps	1516	46.4905	8.26219	2487.1	27.7	Metamorphic	1902.2	-0.689599	12.5393	7400	1900	S555	3668.85	1011.17	2693.44	771.59	191.153
58	Norton-2010	Rec	Upper Rhone Valley, Swiss Alps	1517	46.4658	8.23545	2484.9	29.3	Metamorphic	1830.44	-0.11555	21.2926	15800	3900	S555	1711.96	463	1258.76	346.17	409.065
58	Norton-2010	Hil	Upper Rhone Valley, Swiss Alps	1518	46.4478	8.20629	2147.3	26.8	Metamorphic	1816	0	51.0235	57800	5800	S555	342.33	49.89	275.25	35.56	1850
58	Norton-2010	Wil	Upper Rhone Valley, Swiss Alps	1519	46.4419	8.19799	2383.3	22.7	Metamorphic	1810	0	42.8816	233000	15000	S555	105.59	13.15	79.1	8.23	6518.45
58	Norton-2010	Wil2	Upper Rhone Valley, Swiss Alps	1520	46.457	8.17043	2672.2	18.4	Metamorphic	1804.63	0	35.3848	233000	17000	S555	127.38	16.28	95.28	10.48	5456.15
58	Norton-2010	Ritz	Upper Rhone Valley, Swiss Alps	1521	46.4537	8.22885	2196.2	27.7	Metamorphic	1816	0	32.3179	64500	9100	S555	337.98	61.66	254.74	42.02	2003.22
58	Norton-2010	Spi	Upper Rhone Valley, Swiss Alps	1522	46.4479	8.21629	2179.7	23.4	Metamorphic	1901.54	-0.969386	15.7122	30400	4800	S555	710.68	138.2	535.93	96.82	950.536
58	Norton-2010	Chr	Upper Rhone Valley, Swiss Alps	1523	46.4371	8.20301	2037.7	27.7	Metamorphic	1816	0	41.4027	20100	4200	S555	984.54	236.41	737.74	171.59	686.149
58	Norton-2010	Bet	Upper Rhone Valley, Swiss Alps	1524	46.4321	8.18967	2071.9	25.1	Metamorphic	1894.43	-0.889814	17.9079	11800	2500	S555	1709.63	417.19	1286.41	303.17	393.948
58	Norton-2010	Lou	Upper Rhone Valley, Swiss Alps	1525	46.4195	8.17302	1874	27.9	Metamorphic	1816	0	15.7131	17200	4100	S555	998	260.38	771.45	204.35	651.093
62	Palumbo-2011	07C44‐(Q1)	Qilian Shan, Tibet	1526	39.716	97.227	3492.8	14.9	Mixed	184.403	-3.21353	4.82378	449000	19000	S555	98.09	11.6	67.28	6.26	7819.91
62	Palumbo-2011	07C41‐(Q2)	Qilian Shan, Tibet	1527	39.68	97.512	3871.8	17.4	Mixed	225.554	-5.24852	4.0453	1104000	35000	S555	49.93	5.57	33.16	2.97	16003
62	Palumbo-2011	07C42‐(Q3)	Qilian Shan, Tibet	1528	39.643	97.66	3678	17.8	Mixed	233.17	-4.98743	4.70175	393000	19000	S555	130.69	15.64	84.83	8.14	6218.18
62	Palumbo-2011	07C43‐(Q4)	Qilian Shan, Tibet	1529	39.403	97.695	4317.2	26.5	Mixed	257	-6	5	337000	18000	S555	209.37	25.13	136.04	13.47	3909.7
62	Palumbo-2011	07C45‐(Q5)	Qilian Shan, Tibet	1530	39.4	97.629	4226.8	22.6	Mixed	255.924	-6.92411	4.30119	1064000	44000	S555	62.51	7.02	40.89	3.83	13021.2
62	Palumbo-2011	07C46‐(Q6)	Qilian Shan, Tibet	1531	39.339	98.815	3787.2	26.3	Mixed	294.589	-4.98603	6.79428	47600	3900	S555	1119.14	149.98	740.76	86.32	711.387
62	Palumbo-2011	07C19‐(Q7)	Qilian Shan, Tibet	1532	39.25	99.053	3285.9	28.6	Mixed	185.43	1.97471	9.06992	78300	5100	S555	498.51	62.38	343.18	35.92	1520.91
62	Palumbo-2011	07C13‐(Q8)	Qilian Shan, Tibet	1533	39.162	99.169	3765.8	26.5	Mixed	303.62	-4.92203	6.87691	92400	6100	S555	563.56	69.68	375.37	39.69	1403.62
62	Palumbo-2011	07C12‐(Q9)	Qilian Shan, Tibet	1534	39.075	99.246	3594.3	27.6	Mixed	247.608	-1.0946	12.3133	71200	5600	S555	660.57	88.62	444.05	50.64	1182.51
62	Palumbo-2011	07C20‐(Q10)	Qilian Shan, Tibet	1535	39.027	99.287	3823.2	28.8	Mixed	295.548	-3.9146	8.18661	36300	5100	S555	1482.13	265.64	981.47	162.25	537.007
62	Palumbo-2011	07C23‐(Q11)	Qilian Shan, Tibet	1536	38.856	99.529	3631.8	27.3	Mixed	286.789	-2.92807	14.836	353000	18000	S555	134.62	16.35	90.35	8.79	5828.02
62	Palumbo-2011	06C16‐(Q12)	Qilian Shan, Tibet	1537	38.795	99.555	3783.9	22.9	Mixed	321.777	-4.99986	12.2681	220000	12000	S555	235.97	28.42	157.15	15.57	3355.56
62	Palumbo-2011	06C32‐(Q13)	Qilian Shan, Tibet	1538	38.671	100.036	3730.1	16.2	Mixed	340.314	-4.29188	8.38605	113000	6200	S555	422.97	49.6	297.33	29.44	1770.31
62	Palumbo-2011	06C34‐(L12)	Qilian Shan, Tibet	1539	39.036	100.954	2687.1	11.2	Mixed	215.235	3	4.41335	1272000	50000	S555	19.79	2.21	14.4	1.34	36177.8
62	Palumbo-2011	06C12‐(H3)	Qilian Shan, Tibet	1540	39.6493	100.073	1905.6	8	Mixed	119	6	1.37813	137000	21000	S555	113.8	20.5	85.91	15.17	5824.58
19	Codilean-2012	N2A	Gaub River catchment, Namibia	1541	‐23.478488	16.0895	1356.7	10.6	Mixed	203.774	17.7017	3.16236	405000	14000	07KNSTD	16.59	1.92	12.7	1.11	37696.7
19	Codilean-2012	N2B	Gaub River catchment, Namibia	1542	‐23.480911	16.0904	1335.4	10.8	Mixed	224.667	16.3911	4.4783	393000	14000	07KNSTD	16.95	1.92	12.91	1.13	36990.8
19	Codilean-2012	N2D	Gaub River catchment, Namibia	1543	‐23.482986	16.2455	1358.9	11.9	Mixed	231.959	16.1432	5.04323	402000	22000	07KNSTD	16.7	1.99	12.8	1.26	37364
19	Codilean-2012	N2F	Gaub River catchment, Namibia	1544	‐23.477074	16.278	1631.6	12.6	Mixed	233.116	16.102	5.0762	501000	16000	07KNSTD	15.76	1.78	12.18	1.06	40013
19	Codilean-2012	N3A	Gaub River catchment, Namibia	1545	‐23.365757	16.4592	1764.4	1.6	Mixed	237.324	16.2481	5.20149	1916000	53000	07KNSTD	3.85	0.44	3.11	0.3	161469
19	Codilean-2012	N3B	Gaub River catchment, Namibia	1546	‐23.387140	16.4349	1751.4	1.8	Mixed	229	16	5	1286000	38000	07KNSTD	6	0.7	4.8	0.44	103964
19	Codilean-2012	N3C	Gaub River catchment, Namibia	1547	‐23.357052	16.4336	1816.7	2.3	Mixed	245.828	16.0751	5	1243000	40000	07KNSTD	6.51	0.74	5.21	0.48	95888.8
74	Scharf-2012	S3.1	Cape Mountains, Southern Africa	1548	‐33.995580	20.6648	847.8	23.5	Mixed	446	15	53.8985	857000	27000	07KNSTD	6.13	0.68	4.89	0.45	99595.4
74	Scharf-2012	S4.1	Cape Mountains, Southern Africa	1549	‐33.993210	20.7058	635.7	12.1	Mixed	439.03	15	35.1761	921000	29000	07KNSTD	4.72	0.54	3.81	0.36	126893
74	Scharf-2012	S6.1	Cape Mountains, Southern Africa	1550	‐33.434303	21.4077	1252	20.3	Mixed	335	13	21.445	1682000	53000	07KNSTD	3.86	0.44	3.12	0.3	161031
74	Scharf-2012	S07	Cape Mountains, Southern Africa	1551	‐34.021483	21.3519	462.6	14.6	Mixed	421.726	15.3833	46.8543	1471000	46000	07KNSTD	2.32	0.29	2.36	0.23	255428
74	Scharf-2012	S08	Cape Mountains, Southern Africa	1552	‐33.983784	20.8461	737.2	19.8	Mixed	445.005	15	56.2795	1334000	42000	07KNSTD	3.35	0.39	3.34	0.31	180668
74	Scharf-2012	S09	Cape Mountains, Southern Africa	1553	‐33.981517	20.3765	905.9	22.9	Mixed	448	15	55.0728	843000	26000	07KNSTD	6.49	0.72	6.43	0.56	93616.5
74	Scharf-2012	S10	Cape Mountains, Southern Africa	1554	‐33.984923	20.4233	1013.7	31.2	Mixed	448	15	64.7424	759000	24000	07KNSTD	7.95	0.9	7.81	0.67	77060.2
74	Scharf-2012	S11	Cape Mountains, Southern Africa	1555	‐33.463145	21.2141	1337.1	28	Mixed	329	13	41.4779	998000	31000	07KNSTD	7.44	0.85	7.16	0.62	84175.1
74	Scharf-2012	S12	Cape Mountains, Southern Africa	1556	‐33.398385	22.3568	1435.3	23.1	Mixed	442	14	37.7997	2185000	69000	07KNSTD	3.3	0.39	3.17	0.3	189934
74	Scharf-2012	S13	Cape Mountains, Southern Africa	1557	‐33.360599	22.1802	1367.2	24.3	Mixed	380.067	14	39.343	1272000	40000	07KNSTD	5.77	0.67	5.56	0.5	108335
28	Duxbury et. al. (2014)	SH-01 (0.25-0.85 mm)	SHENANDOAH NATIONAL PARK, VIRGINIA, USA	1558	38.5712	-78.2874	717	16.8	Mixed	1074.99	10.6884	79.9986	348000	10000	KNSTD	18	± 1.4	18	1.41	33385.5
28	Duxbury et. al. (2014)	SH-01 (0.85-2 mm)	SHENANDOAH NATIONAL PARK, VIRGINIA, USA	1559	38.5712	-78.2874	717	16.8	Mixed	1074.99	10.6884	79.9986	342000	13000	KNSTD	18	± 1.4	18.35	1.51	32758
28	Duxbury et. al. (2014)	SH-01 (2-10 mm)	SHENANDOAH NATIONAL PARK, VIRGINIA, USA	1560	38.5712	-78.2874	717	16.8	Mixed	1074.99	10.6884	79.9986	306000	14000	KNSTD	18	± 1.4	20.68	1.78	29048.7
28	Duxbury et. al. (2014)	SH-01 (>10 mm)	SHENANDOAH NATIONAL PARK, VIRGINIA, USA	1561	38.5712	-78.2874	717	16.8	Mixed	1074.99	10.6884	79.9986	229000	7000	KNSTD	18	± 1.4	28.22	2.16	21293.3
28	Duxbury et. al. (2014)	SH-07	SHENANDOAH NATIONAL PARK, VIRGINIA, USA	1562	38.5816	-78.4143	831	21	Mixed	1086	10	79.1675	503000	10000	NIST_30600	13.1	± 1.0	12.97	1.01	46368.7
28	Duxbury et. al. (2014)	SH-08	SHENANDOAH NATIONAL PARK, VIRGINIA, USA	1563	38.6341	-78.3917	732	18	Mixed	1086	10	78.0533	326000	7000	NIST_30600	19.5	± 1.5	19.34	1.46	31074.6
28	Duxbury et. al. (2014)	SH-10	SHENANDOAH NATIONAL PARK, VIRGINIA, USA	1564	38.6569	-78.2822	659	16.7	Mixed	1068.78	10.7973	76.7078	362000	8000	NIST_30600	16.6	± 1.3	16.4	1.25	36647.7
28	Duxbury et. al. (2014)	SH-11	SHENANDOAH NATIONAL PARK, VIRGINIA, USA	1565	38.6528	-78.2449	569	16.2	Mixed	1070	11	79.2023	360000	9000	NIST_30600	15.6	± 1.2	15.46	1.19	38858.5
28	Duxbury et. al. (2014)	SH-12	SHENANDOAH NATIONAL PARK, VIRGINIA, USA	1566	38.6146	-78.2566	702	15.1	Mixed	1070	11	65.8578	428000	10000	NIST_30600	14.2	± 1.1	14.09	1.09	42663.3
28	Duxbury et. al. (2014)	SH-13	SHENANDOAH NATIONAL PARK, VIRGINIA, USA	1567	38.5431	-78.2729	321	10.8	Mixed	1070	11	73.0244	455000	9000	NIST_30600	10	± 0.8	9.88	0.76	60841.1
28	Duxbury et. al. (2014)	SH-14	SHENANDOAH NATIONAL PARK, VIRGINIA, USA	1568	38.5274	-78.2791	470	15.7	Mixed	1086	10	80	336000	14000	NIST_30600	15.7	± 1.3	15.49	1.3	38807.6
28	Duxbury et. al. (2014)	SH-15	SHENANDOAH NATIONAL PARK, VIRGINIA, USA	1569	38.5213	-78.2905	440	16.4	Mixed	1016.76	10.6298	78.2086	423000	8000	NIST_30600	11.9	± 0.9	11.75	0.89	51173.8
28	Duxbury et. al. (2014)	SH-21	SHENANDOAH NATIONAL PARK, VIRGINIA, USA	1570	38.6448	-78.3692	707	19.2	Mixed	986.698	10.9847	73.0936	458000	9000	NIST_30600	13.3	± 1.0	13.14	1.01	45760
28	Duxbury et. al. (2014)	SH-22	SHENANDOAH NATIONAL PARK, VIRGINIA, USA	1571	38.6104	-78.4176	507	14.3	Mixed	1074.89	11	79.9124	655000	12000	NIST_30600	7.7	± 0.6	7.59	0.61	79329.7
28	Duxbury et. al. (2014)	SH-45	SHENANDOAH NATIONAL PARK, VIRGINIA, USA	1572	38.5234	-78.2645	258	11.3	Mixed	1070	11	65.9202	488000	11000	NIST_30600	8.8	± 0.7	8.68	0.68	69228.1
28	Duxbury et. al. (2014)	SH-46	SHENANDOAH NATIONAL PARK, VIRGINIA, USA	1573	38.6416	-78.2459	442	17	Mixed	1070	11	51.8578	276000	7000	NIST_30600	19.1	± 1.4	18.86	1.42	31859.8
28	Duxbury et. al. (2014)	SH-47	SHENANDOAH NATIONAL PARK, VIRGINIA, USA	1574	38.647	-78.2085	304	11	Mixed	1070	11	54.9242	394000	8000	NIST_30600	11.6	± 0.9	11.48	0.87	52349.2
28	Duxbury et. al. (2014)	SH-50	SHENANDOAH NATIONAL PARK, VIRGINIA, USA	1575	38.8188	-78.2083	508	15	Mixed	1064	10	79.6433	714000	13000	NIST_30600	7	± 0.6	6.91	0.56	87018
28	Duxbury et. al. (2014)	SH-51	SHENANDOAH NATIONAL PARK, VIRGINIA, USA	1576	38.796	-78.2392	562	15.1	Mixed	1064	10	79.6433	522000	10000	NIST_30600	10.4	± 0.8	10.24	0.8	58730.7
28	Duxbury et. al. (2014)	SH-52	SHENANDOAH NATIONAL PARK, VIRGINIA, USA	1577	38.8111	-78.2339	583	14.6	Mixed	1064	10	79.4645	488000	11000	NIST_30600	11.3	± 0.9	11.21	0.88	53628.3
28	Duxbury et. al. (2014)	SH-02 (0.25-0.85 mm)	SHENANDOAH NATIONAL PARK, VIRGINIA, USA	1578	38.6635	-78.3555	607	11.9	Mixed	1045.49	10.4533	76.1054	1023000	29000	NIST_30600	5	± 0.4	4.96	0.44	121433
28	Duxbury et. al. (2014)	SH-02 (0.85-2 mm)	SHENANDOAH NATIONAL PARK, VIRGINIA, USA	1579	38.6635	-78.3555	607	11.9	Mixed	1045.49	10.4533	76.1054	873000	27000	NIST_30600	5	± 0.4	5.94	0.52	101298
28	Duxbury et. al. (2014)	SH-02 (2-10 mm)	SHENANDOAH NATIONAL PARK, VIRGINIA, USA	1580	38.6635	-78.3555	607	11.9	Mixed	1045.49	10.4533	76.1054	790000	21000	NIST_30600	5	± 0.4	6.65	0.56	90472.2
28	Duxbury et. al. (2014)	SH-02 (>10 mm)	SHENANDOAH NATIONAL PARK, VIRGINIA, USA	1581	38.6635	-78.3555	607	11.9	Mixed	1045.49	10.4533	76.1054	789000	25000	NIST_30600	5	± 0.4	6.66	0.58	90334.2
28	Duxbury et. al. (2014)	SH-05	SHENANDOAH NATIONAL PARK, VIRGINIA, USA	1582	38.7597	-78.2987	819	8.2	Mixed	1082.84	11	76	1513000	21000	NIST_30600	3.8	± 0.3	3.77	0.33	160160
28	Duxbury et. al. (2014)	SH-09	SHENANDOAH NATIONAL PARK, VIRGINIA, USA	1583	38.6973	-78.3224	804	14.4	Mixed	1068.25	10.7081	79.7344	877000	19000	NIST_30600	7	± 0.6	6.9	0.57	87274.3
28	Duxbury et. al. (2014)	SH-16	SHENANDOAH NATIONAL PARK, VIRGINIA, USA	1584	38.5416	-78.3517	890	13.7	Mixed	1086	10	80	333000	7000	NIST_30600	21.3	± 1.6	21.08	1.59	28517.4
28	Duxbury et. al. (2014)	SH-18*	SHENANDOAH NATIONAL PARK, VIRGINIA, USA	1585	38.6636	-78.3555	605	11.9	Mixed	1068.25	10.7081	79.7344	1099000	20000	NIST_30600	4.6	± 0.4	4.56	0.39	132275
28	Duxbury et. al. (2014)	SH-19	SHENANDOAH NATIONAL PARK, VIRGINIA, USA	1586	38.4708	-78.4977	836	15.9	Mixed	1086	10	78.9363	535000	10000	NIST_30600	12.3	± 1.0	12.14	0.94	49547.9
28	Duxbury et. al. (2014)	SH-25	SHENANDOAH NATIONAL PARK, VIRGINIA, USA	1587	38.148	-78.7487	714	17.3	Mixed	1102	11	80	729000	33000	NIST_30600	7.9	± 0.7	7.83	0.72	76860.3
28	Duxbury et. al. (2014)	SH-26	SHENANDOAH NATIONAL PARK, VIRGINIA, USA	1588	38.2931	-78.6208	797	13.9	Mixed	1070	11	79.2023	626000	12000	NIST_30600	10	± 0.8	9.9	0.78	60778.7
28	Duxbury et. al. (2014)	SH-40	SHENANDOAH NATIONAL PARK, VIRGINIA, USA	1589	38.2385	-78.6912	815	15.1	Mixed	1071	11	79.9483	824000	14000	NIST_30600	7.5	± 0.6	7.39	0.6	81400.1
28	Duxbury et. al. (2014)	SH-03 (0.25-0.85 mm)	SHENANDOAH NATIONAL PARK, VIRGINIA, USA	1590	38.3617	-78.654	502	15.4	Mixed	1067.32	11	72.6909	744000	20000	NIST_30600	6.6	± 0.6	6.51	0.55	92448.1
28	Duxbury et. al. (2014)	SH-03 (0.85-2 mm)	SHENANDOAH NATIONAL PARK, VIRGINIA, USA	1591	38.3617	-78.654	502	15.4	Mixed	1067.32	11	72.6909	584000	16000	NIST_30600	6.6	± 0.6	8.56	0.7	70212.4
28	Duxbury et. al. (2014)	SH-03 (2-10 mm)	SHENANDOAH NATIONAL PARK, VIRGINIA, USA	1592	38.3617	-78.654	502	15.4	Mixed	1067.32	11	72.6909	506000	17000	NIST_30600	6.6	± 0.6	10.05	0.84	59797.4
28	Duxbury et. al. (2014)	SH-03 (>10 mm)	SHENANDOAH NATIONAL PARK, VIRGINIA, USA	1593	38.3617	-78.654	502	15.4	Mixed	1067.32	11	72.6909	595000	16000	NIST_30600	6.6	± 0.6	8.39	0.69	71742.4
28	Duxbury et. al. (2014)	SH-20	SHENANDOAH NATIONAL PARK, VIRGINIA, USA	1594	38.3568	-78.6621	569	16.8	Mixed	1086	10	70.5709	836000	16000	NIST_30600	6.1	± 0.5	6.02	0.5	100100
28	Duxbury et. al. (2014)	SH-29	SHENANDOAH NATIONAL PARK, VIRGINIA, USA	1595	38.1092	-78.8283	584	14	Mixed	1092.47	11	79.271	1263000	19000	NIST_30600	3.8	± 0.3	3.77	0.33	159728
28	Duxbury et. al. (2014)	SH-30	SHENANDOAH NATIONAL PARK, VIRGINIA, USA	1596	38.1782	-78.7893	778	15.3	Mixed	1071	11	79.9581	934000	15000	NIST_30600	6.3	± 0.5	6.24	0.51	96513.5
28	Duxbury et. al. (2014)	SH-32	SHENANDOAH NATIONAL PARK, VIRGINIA, USA	1597	38.3101	-78.7269	472	10.8		885.283			1086000	17000	NIST_30600	4.1	± 0.4	4.11	0.35	146681
28	Duxbury et. al. (2014)	SH-34	SHENANDOAH NATIONAL PARK, VIRGINIA, USA	1598	38.1728	-78.8094	616	17.9	Mixed	1071	11	79.9281	391000	8000	NIST_30600	14.7	± 1.1	14.5	1.1	41469
28	Duxbury et. al. (2014)	SH-35	SHENANDOAH NATIONAL PARK, VIRGINIA, USA	1599	38.1759	-78.8071	555	16.6	Mixed	1071	11	79.9281	937000	33000	NIST_30600	5.3	± 0.5	5.21	0.47	115741
28	Duxbury et. al. (2014)	SH-36	SHENANDOAH NATIONAL PARK, VIRGINIA, USA	1600	38.1775	-78.8057	645	19.9	Mixed	1071	11	79.1875	614000	16000	NIST_30600	9.1	± 0.7	9	0.73	66808.6
28	Duxbury et. al. (2014)	SH-41**	SHENANDOAH NATIONAL PARK, VIRGINIA, USA	1601	38.1776	-78.8059	639	19.8	Mixed	1092.47	11	79.271	717000	14000	NIST_30600	7.6	± 0.6	6.03	0.52	79864.2
28	Duxbury et. al. (2014)	SH-04 (0.25-0.85 mm)	SHENANDOAH NATIONAL PARK, VIRGINIA, USA	1602	38.1989	-78.7938	656	21.3	Mixed	1070.9	11	76.7642	404000	13000	NIST_30600	14.6	± 1.2	11.34	0.98	41731.9
28	Duxbury et. al. (2014)	SH-04 (0.85-2 mm)	SHENANDOAH NATIONAL PARK, VIRGINIA, USA	1603	38.3617	-78.654	656	21.3	Mixed	1070.9	11	76.7642	369000	12000	NIST_30600	--		12.49	1.08	37792.9
28	Duxbury et. al. (2014)	SH-04 (2-10 mm)	SHENANDOAH NATIONAL PARK, VIRGINIA, USA	1604	38.3617	-78.654	656	21.3	Mixed	1070.9	11	76.7642	409000	13000	NIST_30600	--		11.19	0.97	42297.8
28	Duxbury et. al. (2014)	SH-04 (>10 mm)	SHENANDOAH NATIONAL PARK, VIRGINIA, USA	1605	38.3617	-78.654	656	21.3	Mixed	1070.9	11	76.7642	558000	17000	NIST_30600	--		8.02	0.71	59557
28	Duxbury et. al. (2014)	SH-06	SHENANDOAH NATIONAL PARK, VIRGINIA, USA	1606	38.6762	-78.3834	452	18	Mixed	1037.62	10.5775	77.6218	780000	15000	NIST_30600	6	± 0.5	4.73	0.42	100953
28	Duxbury et. al. (2014)	SH-27	SHENANDOAH NATIONAL PARK, VIRGINIA, USA	1607	38.0997	-78.804	636	16.6	Mixed	1092.47	11	79.271	1006000	15000	NIST_30600	5.2	± 0.4	4.13	0.36	117812
28	Duxbury et. al. (2014)	SH-28	SHENANDOAH NATIONAL PARK, VIRGINIA, USA	1608	38.0991	-78.8043	636	16.6	Mixed	1092.47	11	79.271	935000	14000	NIST_30600	5.6	± 0.5	4.48	0.39	108335
28	Duxbury et. al. (2014)	SH-37	SHENANDOAH NATIONAL PARK, VIRGINIA, USA	1609	38.2523	-78.7465	620	19.6	Mixed	1071	11	79.9281	699000	12000	NIST_30600	7.7	± 0.6	6.11	0.52	78593.2
28	Duxbury et. al. (2014)	SH-39	SHENANDOAH NATIONAL PARK, VIRGINIA, USA	1610	38.2215	-78.7812	756	24.4	Mixed	1071	11	70.594	696000	36000	NIST_30600	8.6	± 0.8	6.85	0.69	70546.7
28	Duxbury et. al. (2014)	SH-42	SHENANDOAH NATIONAL PARK, VIRGINIA, USA	1611	38.1597	-78.785	788	19.5	Mixed	1071	11	79.9581	446000	9000	NIST_30600	14.4	± 1.1	11.31	0.94	42297.8
28	Duxbury et. al. (2014)	SH-54	SHENANDOAH NATIONAL PARK, VIRGINIA, USA	1612	38.2897	-78.7239	679	22.4	Mixed	1071	11	78.8689	419000	10000	NIST_30600	14.3	± 1.1	11.13	0.93	42632.6
28	Duxbury et. al. (2014)	SH-17	SHENANDOAH NATIONAL PARK, VIRGINIA, USA	1613	38.7796	-78.3656	489	15	Mixed	1111.55	10.0999	79.0138	1056000	20000	NIST_30600	4.4	± 0.4	3.49	0.32	138780
28	Duxbury et. al. (2014)	SH-23	SHENANDOAH NATIONAL PARK, VIRGINIA, USA	1614	38.869	-78.178	497	12.5	Mixed	1084.2	11	79.9163	333000	7000	NIST_30600	16.2	± 1.2	12.43	1.02	37482.1
28	Duxbury et. al. (2014)	SH-24	SHENANDOAH NATIONAL PARK, VIRGINIA, USA	1615	38.166	-78.745	730	19.7	Mixed	1102	11	80	523000	13000	NIST_30600	11.6	± 0.9	9.12	0.78	52534.8
28	Duxbury et. al. (2014)	SH-31	SHENANDOAH NATIONAL PARK, VIRGINIA, USA	1616	38.1603	-78.8031	728	18.4	Mixed	1092.47	11	79.271	819000	13000	NIST_30600	7	± 0.6	5.6	0.48	86636.3
28	Duxbury et. al. (2014)	SH-33	SHENANDOAH NATIONAL PARK, VIRGINIA, USA	1617	38.3114	-78.7263	467	10.6	Mixed	1070	11	79.2023	1059000	16000	NIST_30600	4.3	± 0.4	3.38	0.3	143138
28	Duxbury et. al. (2014)	SH-38	SHENANDOAH NATIONAL PARK, VIRGINIA, USA	1618	38.2567	-78.7689	647	19.2	Mixed	1071	11	79.1875	671000	12000	NIST_30600	8.3	± 0.7	6.53	0.56	73522.7
28	Duxbury et. al. (2014)	SH-43	SHENANDOAH NATIONAL PARK, VIRGINIA, USA	1619	38.3626	-78.5739	640	13.9	Mixed	1056	11	75.1237	424000	9000	NIST_30600	13.7	± 1.1	10.67	0.89	44389
28	Duxbury et. al. (2014)	SH-44	SHENANDOAH NATIONAL PARK, VIRGINIA, USA	1620	38.3411	-78.457	269	5.7	Mixed	1109.47	10.2053	78.6191	506000	12000	NIST_30600	8.5	± 0.7	6.48	0.56	71742.4
28	Duxbury et. al. (2014)	SH-48	SHENANDOAH NATIONAL PARK, VIRGINIA, USA	1621	38.838	-78.106	403	10.6	Mixed	1020.15	11	71.8954	380000	8000	NIST_30600	13.1	± 1.0	9.99	0.83	46477.9
28	Duxbury et. al. (2014)	SH-49	SHENANDOAH NATIONAL PARK, VIRGINIA, USA	1622	38.9265	-78.1755	277	8	Mixed	1004.95	11	62.1828	1242000	20000	NIST_30600	3	± 0.3	2.38	0.22	202250
28	Duxbury et. al. (2014)	SH-56	SHENANDOAH NATIONAL PARK, VIRGINIA, USA	1623	38.5319	-78.603	634	8.7	Mixed	1022.52	10.9759	42.8885	814000	15000	NIST_30600	6.6	± 0.5	5.26	0.46	91874.8
13	Carretier, et al. (2013)	SAN1	San Andres	1624	-27.2	-69.92	1250	13.4957	Mixed	83.9683		2.09	1027511	153842	NIST_27900	0.02	0	4.67	0.88	105256
13	Carretier, et al. (2013)	HUA12	Huasco	1625	-28.6	-70.73	600	23.2677	Mixed	83.9683		3.82	598649	24962	NIST_27900	0.04	0.01	5.42	0.52	86763.2
13	Carretier, et al. (2013)	HUA10	Huasco	1626	-28.7	-70.55	600	23.7495	Mixed	83.9683		3.77	588998	16567	NIST_27900	0.04	0.01	5.53	0.49	85142.6
13	Carretier, et al. (2013)	HUA7	Huasco	1627	-28.8	-70.46	600	24.2277	Mixed	83.9683		3.5	833051	53481	NIST_27900	0.03	0.01	3.76	0.42	126893
13	Carretier, et al. (2013)	HUA1	Huasco	1628	-28.99	-70.28	600	24.2277	Mixed	83.9683		3.57	479983	13641	NIST_27900	0.05	0.01	6.95	0.61	67187.4
13	Carretier, et al. (2013)	ELK1	Elqui	1629	-29.85	-70.49	1195	26.1049	Mixed	83.9683		2.66	177039	23322	NIST_27900	0.14	0.03	30.57	4.8	15468.4
13	Carretier, et al. (2013)	ELK2	Elqui	1630	-29.85	-70.49	1195	26.1049	Mixed	83.9683		2.66	186943	16714	NIST_27900	0.13	0.02	28.89	3.47	16379
13	Carretier, et al. (2013)	HUR1	Hurtado	1631	-30.31	-70.73	485	24.2277	Mixed	83.9683		4.13	593076	38635	NIST_27900	0.05	0.01	5.2	0.57	90334.2
13	Carretier, et al. (2013)	ILL1	Illapel	1632	-31.6	-71.11	1079	20.8068	Mixed	369.775		10.76	468966	13507	NIST_27900	0.03	0	10.65	0.92	45236.1
13	Carretier, et al. (2013)	CHO0823S	Choapa	1633	-31.61	-71.4	500	18.2629	Mixed	369.775		12.76	218067	9450	NIST_27900	0.05	0.01	15.97	1.42	28476.3
13	Carretier, et al. (2013)	CHO0820	Choapa	1634	-31.66	-71.22	500	18.778	Mixed	369.775		11.01	234948	10795	NIST_27900	0.04	0.01	14.76	1.34	30896.4
13	Carretier, et al. (2013)	CHO0822S	Choapa	1635	-31.66	-71.3	500	18.2629	Mixed	369.775		12.84	198207	5803	NIST_27900	0.06	0.01	17.69	1.45	25653.4
13	Carretier, et al. (2013)	CHO1	Choapa	1636	-31.69	-71.27	500	18.778	Mixed	369.775		13.44	195648	6708	NIST_27900	0.06	0.01	17.94	1.51	25281.3
13	Carretier, et al. (2013)	ACO1	Aconcagua	1637	-32.83	-70.54	1420	28.369	Mixed	369.775		7.28	101191	2915	NIST_27900	0.2	0.03	67.47	5.52	7117.37
13	Carretier, et al. (2013)	MAI1	Maipo	1638	-33.58	-70.44	850	27.4744	Mixed	294.1		6.88	87032	5010	NIST_27900	0.27	0.04	54.75	5.18	8428.28
13	Carretier, et al. (2013)	CAC1	Cachapoal	1639	-34.21	-70.53	700	27.9236	Mixed	294.1		7.67	91404	10713	NIST_27900	0.21	0.04	47.52	6.74	9612.21
13	Carretier, et al. (2013)	TIN1	Tingirririca	1640	-34.68	-70.87	518	26.5651	Mixed	294.1		16.17	99370	5275	NIST_27900	0.17	0.03	38.7	3.54	11644.6
13	Carretier, et al. (2013)	TEN1	Teno	1641	-34.99	-70.86	900	25.1735	Mixed	294.1		20.72	73331	48099	NIST_27900	0.18	0.12	69.26	80.85	6701.26
13	Carretier, et al. (2013)	LON1	Lontue	1642	-35.18	-71.12	900	19.29	Mixed	294.1		32.48	64381	29145	NIST_27900	0.13	0.06	79.42	46.07	5839.5
13	Carretier, et al. (2013)	MAU1	Maule	1643	-35.73	-71.02	900	22.2936	Mixed	294.1		16.57	129351	14825	NIST_27900	0.1	0.02	39.17	5.5	11957.1
2	Acosta et al. (2015)	S-01	Southern kenya rift	1644	–1.876	36.779	1707	1.99	Metamorphic	528.523	20.4046	97	2243000	34000	07KNSTD	0.003	0.0003	1.95	0.19	254332
2	Acosta et al. (2015)	S-02	Southern kenya rift	1645	–1.446	36.971	1567	1.93	Metamorphic	525.854	20.0043	97	3890000	51000	07KNSTD	0.0014	0.0001	0.87	0.53	569801
2	Acosta et al. (2015)	S-03	Southern kenya rift	1646	–1.809	36.045	2246	7.23	Metamorphic	549.088	20.0832	100	874000	14000	07KNSTD	0.0111	0.0009	7.96	0.67	62116.6
2	Acosta et al. (2015)	C-01	Central Kenya rift	1647	0.658	35.883	1400	9.91	Metamorphic	773.887	22	33.001	48000	2800	07KNSTD	0.1315	0.0112	97.71	9.09	4618.08
2	Acosta et al. (2015)	C-02	Central Kenya rift	1648	0.633	34.999	1830	2.23	Metamorphic	1231.52	18.1222	33.2622	806000	16000	07KNSTD	0.0101	0.0008	6.69	0.57	72800.1
2	Acosta et al. (2015)	C-03	Central Kenya rift	1649	0.612	34.962	2010	3.33	Metamorphic	1199.94	16.4948	30.0298	2320000	27000	07KNSTD	0.0029	0.0003	2.32	0.22	215488
2	Acosta et al. (2015)	C-04	Central Kenya rift	1650	0.655	34.839	2244	2.97	Metamorphic	1204.7	17.3265	17.6556	1422000	15000	07KNSTD	0.0062	0.0005	4.69	0.41	106390
2	Acosta et al. (2015)	C-05	Central Kenya rift	1651	0.631	35.569	1511	8.6	Metamorphic	1037.2	18.1689	69.8573	78000	2200	07KNSTD	0.0877	0.0062	83.28	5.92	7205.65
2	Acosta et al. (2015)	C-06	Central Kenya rift	1652	0.608	35.579	1540	9.96	Metamorphic	950	21	29.9501	78000	2100	07KNSTD	0.0885	0.0062	84.53	5.98	7099.47
2	Acosta et al. (2015)	C-07	Central Kenya rift	1653	0.582	35.57	1540	10.67	Metamorphic	950	21	40.3775	73000	2100	07KNSTD	0.095	0.0067	90.51	6.46	6630.04
2	Acosta et al. (2015)	C-08	Central Kenya rift	1654	0.513	35.586	1657	17.7	Metamorphic	1129.21	18.0741	58.011	432000	10000	07KNSTD	0.0174	0.0013	14.75	1.13	40756
2	Acosta et al. (2015)	C-09	Central Kenya rift	1655	0.395	35.64	1621	17.89	Metamorphic	1195	17	59.932	202000	4700	07KNSTD	0.0358	0.0026	32.58	2.37	18432.1
2	Acosta et al. (2015)	C-10	Central Kenya rift	1656	0.442	35.628	1803	14.4	Metamorphic	1195	17	64.1964	199000	2800	07KNSTD	0.0407	0.0028	36.53	2.58	16442.6
2	Acosta et al. (2015)	N-01	Northern Kenya rift	1657	1.812	36.715	1306	1.64	Mixed	445		67.8	714000	15000	07KNSTD	0.0086	0.0007	6.88	0.55	87403
2	Acosta et al. (2015)	N-02	Northern Kenya rift	1658	1.908	36.837	1415	1.86	Mixed	288		59.6	1122000	25000	07KNSTD	0.0052	0.0004	4.41	0.38	136542
2	Acosta et al. (2015)	N-03	Northern Kenya rift	1659	1.792	36.799	1405	1.7	Mixed	534		73	1053000	11000	07KNSTD	0.0058	0.0005	4.71	0.38	127714
2	Acosta et al. (2015)	N-04	Northern Kenya rift	1660	1.773	36.794	1347	1.2	Mixed	308		71.5	705000	9400	07KNSTD	0.0086	0.0007	7.16	0.56	84055.7
2	Acosta et al. (2015)	N-05	Northern Kenya rift	1661	2.005	36.89	1555	5.12	Mixed	341		76	169000	3300	07KNSTD	0.0422	0.0029	38.21	2.7	15714.5
2	Acosta et al. (2015)	N-06	Northern Kenya rift	1662	2.125	36.588	1318	3.86	Mixed	307		56.9	237000	4600	07KNSTD	0.0245	0.0017	23.39	1.67	25686.7
2	Acosta et al. (2015)	N-07	Northern Kenya rift	1663	2.148	36.594	1258	7.32	Mixed	611		55.1	65000	1800	07KNSTD	0.0962	0.0066	88.8	6.17	6754.73
50	Miller et al. (2013)	100	Dry Run	1664	41.376	-78.154	443	21.7	Sedimentary	1074.14			187000	14000	07KNSTD	32.1	± 3.3	27.01	2.82	22236.1
50	Miller et al. (2013)	102	Russell Hollow Run	1665	41.459	-78.153	514	21.8	Sedimentary	1074.14			92300	5800	07KNSTD	69.6	± 6.4	60.1	5.55	9986.39
50	Miller et al. (2013)	103	Crooked Run	1666	41.592	-78.187	448	19.4	Sedimentary	1074.14			150000	9000	07KNSTD	41.7	± 3.8	34.41	3.17	17444.6
50	Miller et al. (2013)	104	Heth Run	1667	41.704	-78.038	444	10	Sedimentary	835.763			167000	8000	07KNSTD	39	± 3.3	30.63	2.59	19602.8
50	Miller et al. (2013)	105	Big Run	1668	41.459	-78.43	500	4.4	Sedimentary	1074.14			273000	9000	07KNSTD	22.7	± 1.8	18.72	1.48	32101.4
50	Miller et al. (2013)	106	East Branch	1669	41.448	-78.359	504	13.6	Sedimentary	1074.14			226000	10000	07KNSTD	27.6	± 2.3	23.03	1.93	26082.4
50	Miller et al. (2013)	107	another Middle Branch	1670	41.427	-78.359	524	14	Sedimentary	1074.14			141000	7000	07KNSTD	44.5	± 3.8	38.69	3.29	15521
50	Miller et al. (2013)	108	Bell Draft	1671	41.396	-78.357	570	8.8	Sedimentary	1074.14			347000	12000	07KNSTD	17.9	± 1.4	15.17	1.24	39611.8
50	Miller et al. (2013)	109	South Branch Little Portage Creek	1672	41.598	-78.104	587	20.6	Sedimentary	1074.14			131000	9000	07KNSTD	50.4	± 4.8	43.77	4.29	13717.4
50	Miller et al. (2013)	110	Wykoff Branch, high elevation sample	1673	41.453	-77.976	378	0.7	Sedimentary	973.422			552000	17000	07KNSTD	10.5	± 0.9	7.8	0.66	77060.2
50	Miller et al. (2013)	111	Wykoff Branch, low elevation sample §§	1674	41.451	-77.952	586	8	Sedimentary	973.422			352000	13000	07KNSTD	16.9	± 1.4	15.13	1.25	39718
50	Miller et al. (2013)	112	Left Fork Bearfield Run	1675	41.386	-77.949	566	16.4	Sedimentary	973.422			122000	7000	07KNSTD	49.5	± 4.9	46.39	4.16	12941.5
50	Miller et al. (2013)	113	Lebo Branch	1676	41.358	-77.969	464	12.2	Sedimentary	973.422			255000	9000	07KNSTD	23.1	± 1.8	19.61	1.56	30640.8
50	Miller et al. (2013)	114	Pebble Run	1677	41.245	-78.278	391	2.6	Sedimentary	1074.14			458000	15000	07KNSTD	13.1	± 1.1	9.7	0.81	61986.7
50	Miller et al. (2013)	115	Sanders Draft	1678	41.276	-78.233	411	6.6	Sedimentary	1074.14			349000	12000	07KNSTD	17.5	± 1.2	13.34	1.09	45029.8
50	Miller et al. (2013)	116	Little Birch Island Run	1679	41.204	-78.039	343	5.8	Sedimentary	973.422			375000	12000	07KNSTD	15.3	± 1.2	11.68	0.95	51485
50	Miller et al. (2013)	117	tributary to Little Birch Island Run	1680	41.205	-78.034	314	4.9	Sedimentary	973.422			370000	12000	07KNSTD	15	± 1.2	11.58	0.94	51890.8
50	Miller et al. (2013)	118	Drake Hollow	1681	41.286	-77.789	312	15.9	Sedimentary	973.422			237000	11000	07KNSTD	25.8	± 2.2	18.95	1.62	31689.4
50	Miller et al. (2013)	119	Laurely Fork	1682	41.274	-77.768	419	20	Sedimentary	973.422			148000	7000	07KNSTD	42.2	± 3.5	34.09	2.84	17610.5
50	Miller et al. (2013)	120	Yost Run, low elevation sample §§	1683	41.209	-77.921	378	12.4	Sedimentary	973.422			246000	11000	07KNSTD	25.2	± 2.1	19.1	1.62	31454
50	Miller et al. (2013)	121	Yost Run (Kyler Fork), high elevation sample	1684	41.164	-77.905	412	2	Sedimentary	973.422			783000	31000	07KNSTD	7.47	± 0.67	5.37	0.49	112233
50	Miller et al. (2013)	123	Middle Branch	1685	41.203	-77.798	498	5.8	Sedimentary	973.422			516000	14000	07KNSTD	11.6	± 0.9	9.24	0.75	65048.6
50	Miller et al. (2013)	124	Sulphur Run	1686	41.206	-77.34	510	13.1	Sedimentary	1032.19			381000	21000	07KNSTD	12.3	± 1.2	13.06	1.23	46044.5
50	Miller et al. (2013)	125	Gottshall Run, low elevation sample §§	1687	41.098	-77.246	412	7.5	Sedimentary	1032.19			201000	8000	07KNSTD	29.5	± 2.4	24.36	1.96	24650.3
50	Miller et al. (2013)	126	Gottshall Run, high elevation sample	1688	41.085	-77.275	310	3.6	Sedimentary	1032.19			281000	8000	07KNSTD	20.9	± 1.6	15.66	1.21	38380.3
50	Miller et al. (2013)	127	Jamison Run	1689	41.069	-77.308	281	3.8	Sedimentary	1032.19			526000	15000	07KNSTD	10.6	± 0.9	7.57	0.63	79436
50	Miller et al. (2013)	128	tributary to White Deer Hole Run	1690	41.075	-77.119	310	9.7	Sedimentary	1030.18			334000	10000	07KNSTD	16.9	± 1.3	12.93	1.02	46477.9
50	Miller et al. (2013)	129	Buffalo Creek	1691	40.94	-77.223	341	3.7	Metamorphic	1030.18			747000	20000	07KNSTD	7.54	± 0.63	5.32	0.46	113090
50	Miller et al. (2013)	130	Mud Creek	1692	41.074	-76.618	500	4.6	Sedimentary	1030.18			308000	11000	07KNSTD	14.6	± 1.2	16.35	1.33	36761.3
50	Miller et al. (2013)	131	tributary to Spruce Run Creek	1693	41.075	-76.522	381	10.5	Sedimentary	1030.18			248000	13000	07KNSTD	19.6	± 1.8	18.95	1.7	31689.4
50	Miller et al. (2013)	132	tributary to Plum Creek	1694	40.852	-76.716	264	4.8	Sedimentary	1030.18			525000	18000	07KNSTD	8.03	± 0.68	7.47	0.64	80515.3
50	Miller et al. (2013)	133	Wolf Run	1695	40.522	-76.746	563	4.4	Sedimentary	1030.18			522000	14000	07KNSTD	10.1	± 0.8	9.52	0.77	63176.2
50	Miller et al. (2013)	134	Independence Run	1696	40.686	-76.898	357	8.6	Sedimentary	1030.18			227000	10000	07KNSTD	20.4	± 1.7	20.42	1.71	29423.7
50	Miller et al. (2013)	135	Boyers Run	1697	40.625	-76.956	391	11.5	Sedimentary	1030.18			191000	6000	07KNSTD	24.8	± 1.8	25.23	1.92	23798.9
50	Miller et al. (2013)	136	tributary to Lick Run	1698	40.369	-77.656	343	5.8	Sedimentary	973.422			956000	25000	07KNSTD	4.42	± 0.39	3.96	0.35	151947
50	Miller et al. (2013)	137	Minehart Run	1699	40.53	-77.61	646	14.7	Sedimentary	973.422			383000	11000	07KNSTD	13.7	± 1.1	14.26	1.13	42177.4
50	Miller et al. (2013)	138	tributary to Minehart Run	1700	40.531	-77.609	633	14.8	Sedimentary	973.422			290000	9000	07KNSTD	18.3	± 1.4	19.1	1.5	31470.7
50	Miller et al. (2013)	139	Wharton Run	1701	40.407	-77.766	573	19.1	Sedimentary	973.422			200000	7000	07KNSTD	29.1	± 2.3	21.1	1.79	22045.9
50	Miller et al. (2013)	140	Shores Branch	1702	40.326	-78.048	570	3.9	Sedimentary	1021.91			586000	20000	07KNSTD	8.7	± 0.74	6.68	0.61	71742.4
50	Miller et al. (2013)	141	Laurel Run	1703	40.332	-78.111	562	6.4	Sedimentary	1021.91			468000	16000	07KNSTD	11.5	± 1.0	8.47	0.75	56169.9
50	Miller et al. (2013)	142	tributary to Frankstown Branch Juniata River	1704	40.443	-78.303	382	12.4	Sedimentary	1171.62			426000	13000	07KNSTD	11.3	± 0.9	8.06	0.7	58097.3
50	Miller et al. (2013)	143	Croyle Run	1705	40.696	-77.803	344	9.2	Metamorphic	973.422			870000	23000	07KNSTD	6.12	± 0.52	3.55	0.33	135295
50	Miller et al. (2013)	144	another Laurel Run	1706	40.738	-77.79	309	12.1	Metamorphic	973.422			712000	19000	07KNSTD	8.02	± 0.67	4.31	0.39	110352
50	Miller et al. (2013)	145	Swift Run	1707	40.816	-77.418	509	14.3	Sedimentary	973.422			272000	11000	07KNSTD	21.2	± 1.7	14.58	1.3	31997.4
50	Miller et al. (2013)	146	Pine Swamp Run	1708	40.832	-77.476	469	6.1	Sedimentary	973.422			335000	9000	07KNSTD	17.3	± 1.3	11.3	0.95	41411.1
50	Miller et al. (2013)	147	Bear Run	1709	40.985	-77.485	368	20	Sedimentary	973.422			160000	7000	07KNSTD	37	± 3.0	22.83	2.01	19912.4
50	Miller et al. (2013)	148	tributary to Kettle Mountain	1710	40.982	-77.49	478	17.2	Sedimentary	973.422			228000	8000	07KNSTD	25.8	± 2.0	17.18	1.47	26972.8
50	Miller et al. (2013)	149	Greens Run	1711	41.015	-77.707	311	15.5	Sedimentary	973.422			200000	11000	07KNSTD	26.5	± 2.4	17.22	1.65	26419.6
50	Miller et al. (2013)	150	Anderson Run	1712	39.812	-76.33	387	7.8	Metamorphic	1041.21			373000	12000	07KNSTD	11.3	± 0.9	9.28	0.81	50262.3
50	Miller et al. (2013)	152	Mill Creek	1713	39.815	-76.346	110	5.7	Metamorphic	1041.21			595000	26000	07KNSTD	6.7	± 0.6	4.32	0.42	107744
50	Miller et al. (2013)	153	tributary to Conowingo Creek	1714	39.829	-76.188	123	4.4	Metamorphic	1041.21			300000	10000	07KNSTD	14.7	± 1.2	9.34	0.81	48374.9
50	Miller et al. (2013)	154	Kellys Run	1715	39.837	-76.339	93	8.4	Metamorphic	1041.21			413000	12000	07KNSTD	10.5	± 0.8	6.4	0.56	71482.8
50	Miller et al. (2013)	155	tributary to Tucquan Creek	1716	39.865	-76.34	104	7.9	Metamorphic	1041.21			395000	12000	07KNSTD	10.9	± 0.9	6.79	0.6	67187.4
50	Miller et al. (2013)	156	tributary to Beaver Creek	1717	39.901	-76.52	547	6.7	Metamorphic	1041.21			368000	12000	07KNSTD	12.1	± 1.0	10.76	0.94	43798.4
50	Miller et al. (2013)	157	tributary to Bald Eagle Creek	1718	39.75	-76.435	340	5.4	Metamorphic	1041.21			283000	8000	07KNSTD	15.7	± 1.2	11.99	1	38355.5
50	Miller et al. (2013)	158	Alum Rock Run	1719	39.776	-76.493	417	5.9	Metamorphic	1041.21			380000	11000	07KNSTD	11.4	± 0.9	9.32	0.8	50177.2
50	Miller et al. (2013)	159	tributary to East Branch	1720	39.806	-76.62	249	5.7	Metamorphic	1041.21			433000	14000	07KNSTD	10.4	± 0.9	7	0.62	66285.5
50	Miller et al. (2013)	160	tributary to East Branch	1721	39.816	-76.65	400	5.4	Metamorphic	1041.21			376000	12000	07KNSTD	12	± 1.0	9.3	0.81	50177.2
50	Miller et al. (2013)	161	Green Branch	1722	39.936	-76.473	471	6.9	Metamorphic	1041.21			407000	14000	07KNSTD	10.5	± 0.9	9.08	0.8	51800.1
12	Buechi et al.(2014)	BR1a	Hörnli region, Swiss northerns alpine, Switzerland	1728	47.342	8.945	935	32	Mixed	2450.72			163000	10400	07KNSTD	50	5	37.17	3.76	12930.2
12	Buechi et al.(2014)	BR3	Hörnli region, Swiss northerns alpine, Switzerland	1729	47.335	8.967	1021	33.2	Mixed	2450.72			19400	3750	07KNSTD	466	99	343.99	73.88	1384.98
12	Buechi et al.(2014)	DI1	Hörnli region, Swiss northerns alpine, Switzerland	1730	47.346	9.077	889	24.9	Mixed	2450.72			267000	10900	07KNSTD	29	2	21.52	1.92	22438.2
12	Buechi et al.(2014)	DI2	Hörnli region, Swiss northerns alpine, Switzerland	1731	47.329	9.027	973	29.1	Mixed	2450.72			285000	9580	07KNSTD	29	2	21.49	1.86	22618
12	Buechi et al.(2014)	FEa	Hörnli region, Swiss northerns alpine, Switzerland	1732	47.3	9.08	963	28	Mixed	2450.72			24900	5660	07KNSTD	351	88	256.25	64.53	1851.56
12	Buechi et al.(2014)	FIa	Hörnli region, Swiss northerns alpine, Switzerland	1733	47.345	8.932	883	19.8	Mixed	2450.72			36200	5240	07KNSTD	228	37	165.6	27.53	2850.37
12	Buechi et al.(2014)	GO1a	Hörnli region, Swiss northerns alpine, Switzerland	1734	47.393	9.072	811	20.9	Mixed	2450.72			410000	25900	07KNSTD	17	2	12.91	1.34	37577.2
12	Buechi et al.(2014)	GO2	Hörnli region, Swiss northerns alpine, Switzerland	1735	47.375	9.039	832	21.7	Mixed	2450.72			23800	4610	07KNSTD	336	72	243.54	52.38	1926.25
12	Buechi et al.(2014)	GO3a	Hörnli region, Swiss northerns alpine, Switzerland	1736	47.348	9	947	30.6	Mixed	2450.72			24200	2810	07KNSTD	357	49	260.76	36.43	1817.1
12	Buechi et al.(2014)	HOE	Hörnli region, Swiss northerns alpine, Switzerland	1737	47.243	9.035	755	13	Mixed	2450.72			201000	9330	07KNSTD	36	3	25.96	2.36	18329.5
12	Buechi et al.(2014)	HT	Hörnli region, Swiss northerns alpine, Switzerland	1738	47.309	8.969	1049	32.7	Mixed	2450.72			22000	3250	07KNSTD	421	70	309.33	52.29	1544.09
12	Buechi et al.(2014)	JO	Hörnli region, Swiss northerns alpine, Switzerland	1739	47.184	8.544	864	16.3	Mixed	1142.51			308000	12300	07KNSTD	25	2	18.16	1.62	26621.4
12	Buechi et al.(2014)	ST1a	Hörnli region, Swiss northerns alpine, Switzerland	1740	47.414	8.862	760	23.5	Mixed	2450.72			25300	6760	07KNSTD	303	90	217.09	64.73	2147.31
12	Buechi et al.(2014)	ST2a	Hörnli region, Swiss northerns alpine, Switzerland	1741	47.387	8.942	885	28	Mixed	2450.72			30100	2530	07KNSTD	275	30	199.93	22.59	2359.61
12	Buechi et al.(2014)	TOa	Hörnli region, Swiss northerns alpine, Switzerland	1743	47.34	8.943	999	32.4	Mixed	2450.72			7150	6730	07KNSTD	1253	335	922.05	7618.08	514.949
12	Buechi et al.(2014)	VT	Hörnli region, Swiss northerns alpine, Switzerland	1744	47.311	8.96	1049	30.1	Mixed	2450.72			29800	3360	07KNSTD	309	41	227.88	31.25	2097.97
47	Larsen et al. (2014)	Karangarua-Pit-1	southern Alps, New Zealand	1745	-43.6485	169.847	1030	24		2787.44			28100	1300	07KNSTD	290	20	234.54	20.71	2029.36
47	Larsen et al. (2014)	Karangarua-Pit-2	southern Alps, New Zealand	1746	-43.6493	169.85	1082	28		2787.44			57000	2300	07KNSTD	150	10	119.16	10.26	4023.58
47	Larsen et al. (2014)	Karangarua-Pit-3	southern Alps, New Zealand	1747	-43.6486	169.852	1112	37		2787.44			73800	1600	07KNSTD	110	10	93.72	7.45	5136.01
47	Larsen et al. (2014)	Karangarua-Pit-4	southern Alps, New Zealand	1748	-43.648	169.846	959	29		2787.44			20840	590	07KNSTD	370	30	301.2	24	1569.78
47	Larsen et al. (2014)	Karangarua-Pit-5	southern Alps, New Zealand	1749	-43.6479	169.846	961	44		2787.44			24800	1000	07KNSTD	300	20	253.15	21.49	1869.08
47	Larsen et al. (2014)	Fox-Pit-1	southern Alps, New Zealand	1752	-43.4943	169.998	932	25		2787.44			35200	900	07KNSTD	220	20	220.7	15.94	2720.19
47	Larsen et al. (2014)	Fox-Pit-2	southern Alps, New Zealand	1753	-43.4944	169.999	942	27		2787.44			70600	1300	07KNSTD	110	10	109.23	7.76	5498.17
47	Larsen et al. (2014)	Alex-Knob-Pit-2	southern Alps, New Zealand	1755	-43.4168	170.157	846	36		2787.44			48700	1100	07KNSTD	150	10	149.88	10.64	4005.36
47	Larsen et al. (2014)	Alex-Knob-Pit-3	southern Alps, New Zealand	1756	-43.4199	170.153	947	35		2787.44			43000	1500	07KNSTD	180	10	181.67	13.88	3304.85
47	Larsen et al. (2014)	Alex_Knob_Pit_4_0- 10_cm	southern Alps, New Zealand	1757	-43.4169	170.158	836	29		2787.44			49800	1300	07KNSTD	140	10	145.55	10.51	4124.39
47	Larsen et al. (2014)	Alex_Knob_Pit_4_10 -20_cm	southern Alps, New Zealand	1758	-43.4169	170.158	836	29		2787.44			55700	2300	07KNSTD	130	10	129.8	10.29	4625.29
47	Larsen et al. (2014)	Alex_Knob_Pit_4_20 -30_cm	southern Alps, New Zealand	1759	-43.4169	170.158	836	29		2787.44			57500	1100	07KNSTD	120	10	125.64	8.82	4778.2
47	Larsen et al. (2014)	Gunn-Pit-1	southern Alps, New Zealand	1761	-43.404	170.405	866	25		2787.44			14440	680	07KNSTD	510	40	520.43	42.41	1153.13
47	Larsen et al. (2014)	Gunn_Pit_2	southern Alps, New Zealand	1762	-43.4047	170.405	832	32		2787.44			20080	830	07KNSTD	360	30	365.21	28.56	1643.21
47	Larsen et al. (2014)	Gunn-Pit-3	southern Alps, New Zealand	1763	-43.4044	170.405	856	40		2787.44			19530	770	07KNSTD	380	30	381.36	29.5	1573.7
47	Larsen et al. (2014)	Gunn_Pit_4	southern Alps, New Zealand	1764	-43.4027	170.403	953	26		2787.44			43600	1900	07KNSTD	180	10	179.79	14.54	3339.3
47	Larsen et al. (2014)	Gunn-Pit-5	southern Alps, New Zealand	1765	-43.4034	170.404	910	25		2787.44			30400	1500	07KNSTD	250	20	252.25	21.08	2379.7
47	Larsen et al. (2014)	Gunn-Pit-6	southern Alps, New Zealand	1766	-43.4046	170.405	838	31		2787.44			20300	800	07KNSTD	360	30	362.59	28.01	1655.1
47	Larsen et al. (2014)	Gunn-Pit-7	southern Alps, New Zealand	1767	-43.405	170.41	555	31		2787.44			23900	900	07KNSTD	250	20	256.83	19.17	2335.34
47	Larsen et al. (2014)	Rapid-Creek-Pit-1	southern Alps, New Zealand	1770	-43.0294	171.018	966	35		2787.44			24900	1100	07KNSTD	280	20	318.52	25.71	1884.66
47	Larsen et al. (2014)	Rapid-Creek-Pit-2	southern Alps, New Zealand	1771	-43.0282	171.017	897	44		2787.44			11100	560	07KNSTD	670	50	688.6	57.52	871.524
47	Larsen et al. (2014)	Rapid-Creek-Pit-3	southern Alps, New Zealand	1772	-43.0267	171.017	856	0		2787.44			8020	330	07KNSTD	960	70	930.42	72.4	644.922
47	Larsen et al. (2014)	Rapid-Creek-Pit-4	southern Alps, New Zealand	1773	-43.0289	171.018	946	50		2787.44			3160	500	07KNSTD	2380	420	2504.41	439.48	239.629
47	Larsen et al. (2014)	Rapid-Creek-Pit-5	southern Alps, New Zealand	1774	-43.0273	171.017	832	28		2787.44			6830	340	07KNSTD	1070	90	1077.03	88.93	557.095
65	Pumin et al. (2015)	BRC-21	Upper Paraguay river basin, Brazil	1777	-15.907	-56.435	204	2.6	Mixed	1361.58			2179000	22000	NIST_27900	0.76	± 0.09	0.77	0.49	790123
65	Pumin et al. (2015)	BRC-22	Upper Paraguay river basin, Brazil	1778	-15.6822	-56.3005	237	2.8	Mixed	1361.58			2655000	24000	NIST_27900	0.57	± 0.07	0.58	0.4	1.0582e+06
65	Pumin et al. (2015)	BRC-23	Upper Paraguay river basin, Brazil	1779	-15.747	-56.5366	235	3.1	Metamorphic	1361.58			120000	2000	NIST_27900	28.32	± 1.91	28.48	1.87	21051.2
65	Pumin et al. (2015)	BRC-24	Upper Paraguay river basin, Brazil	1780	-16.0154	-56.8525	188	7.4	Sedimentary	1361.58			281000	5000	NIST_27900	10.51	± 0.77	10.58	0.76	56761.7
65	Pumin et al. (2015)	BRC-25	Upper Paraguay river basin, Brazil	1781	-16.1691	-56.7432	190	2.2	Metamorphic	1361.58			522000	9000	NIST_27900	5.04	± 0.40	5.08	0.41	118282
65	Pumin et al. (2015)	BRC-26	Upper Paraguay river basin, Brazil	1782	-16.2361	-56.4034	139	1.6	Metamorphic	1361.58			1290000	15000	NIST_27900	1.53	± 0.15	1.54	0.15	392445
65	Pumin et al. (2015)	BRC-28	Upper Paraguay river basin, Brazil	1783	-15.9334	-56.1287	146	1.5	Metamorphic	1361.58			1430000	20000	NIST_27900	1.33	± 0.14	1.34	0.14	448934
65	Pumin et al. (2015)	BRC-29	Upper Paraguay river basin, Brazil	1784	-15.8454	-56.847	331	6.4	Sedimentary	1361.58			258000	5000	NIST_27900	12.64	± 0.91	12.72	0.91	47218.5
65	Pumin et al. (2015)	BRC-30	Upper Paraguay river basin, Brazil	1785	-15.807	-56.7183	452	8.5	Metamorphic	1361.58			142000	3000	NIST_27900	26.92	± 1.87	26.64	1.81	22506.4
65	Pumin et al. (2015)	BRC-31	Upper Paraguay river basin, Brazil	1786	-15.737	-56.5435	285	3.7	Sedimentary	1361.58			266000	6000	NIST_27900	11.85	± 0.87	11.93	0.87	50347.7
26	Dirks et al. 2016	CHK110	Grootvleispruit river sub-catchment, Malapa, South Africa	1787	-25.893	27.8	1398	2.92383		678.253			2000000	52600	NIST SRM-4325	3.72	0.33	2.83	0.27	251099
26	Dirks et al. 2016	CHK111	Grootvleispruit river sub-catchment, Malapa, South Africa	1788	-25.896	27.808	1423	3.44969		678.253			2260000	60700	NIST SRM-4325	3.3	0.3	2.5	0.24	283537
26	Dirks et al. 2016	CHK112	Grootvleispruit river sub-catchment, Malapa, South Africa	1789	-25.875	27.789	1337	2.92383		678.253			2110000	58800	NIST SRM-4325	3.33	0.31	2.54	0.24	280850
26	Dirks et al. 2016	CHK113	Skeerpoort river sub-catchment, Malapa, South Africa	1790	-25.875	27.78	1292	2.92383		678.253			2110000	68600	NIST SRM-4325	3.23	0.3	2.46	0.24	290487
26	Dirks et al. 2016	CHK118	Skeerpoort river sub-catchment, Malapa, South Africa	1791	-25.838	27.85	1248	3.18		678.253			2180000	63200	NIST SRM-4325	3	0.28	2.28	0.22	313541
26	Dirks et al. 2016	CHK207	Crocodile river catchment, Malapa, South Africa	1792	-25.933	27.905	1282	3.44969		678.253			1690000	49400	NIST SRM-4325	4.15	0.37	3.17	0.3	225320
64	Placzek et al 2014	ADSO-6SD	Atacama dessert, Chile	1793	-24.1153	-68.5956	2913	30.9068	Igneous	19.5889	8.64441	3.22104	1.53817e+07	539945	07KNSTD	1.01	0.14	0.64	0.43	1.09739e+06
64	Placzek et al 2014	ADBA-2SD	Atacama dessert, Chile	1794	-23.5335	-69.0796	2472	2.37532	Igneous	16.2036	11.1736	2.59425	8.84039e+06	300252	07KNSTD	1.43	0.18	0.97	0.58	713967
64	Placzek et al 2014	ASOI-SD	Atacama dessert, Chile	1795	-24.0933	-70.1688	1040	11.2961	Igneous	4.38231	14.351	1.76048	6.47357e+06	255793	07KNSTD	0.55	0.09	0.4	0.32	1.91159e+06
64	Placzek et al 2014	ADBA-5SD	Atacama dessert, Chile	1796	-23.4001	-69.4631	1517	2.37532	Igneous	11.9826	13.4358	0.0815953	6.92267e+06	214371	07KNSTD	0.82	0.11	0.59	0.41	1.23457e+06
64	Placzek et al 2014	ADSA-1SD	Atacama dessert, Chile	1797	-23.7857	-68.1071	2364	30.9068	Igneous	42.1681	6.05735	4.44207	8.04481e+06	582607	07KNSTD	1.44	0.21	1	0.6	697168
64	Placzek et al 2014	ADSO-3SD	Atacama dessert, Chile	1798	-24.0887	-70.0597	1057	5.76239	Igneous	5	16	3.74557	6.77129e+06	609029	07KNSTD	0.52	0.11	0.37	0.31	2.04342e+06
64	Placzek et al 2014	ADBA-12SDsm	Atacama dessert, Chile	1799	-23.3978	-69.4624	1527	2.37532	Igneous	11.9826	13.4358	0.0815953	1.03953e+07	185476	07KNSTD	0.37	0.07	0.29	0.27	2.6936e+06
64	Placzek et al 2014	ADBA-13SD	Atacama dessert, Chile	1800	-23.5831	-69.2752	1862	2.37532	Igneous	15.7442	11.45	2.27755	2.02646e+07	460795	07KNSTD	0.13	0.04	0.07	0.17	1.97531e+07
64	Placzek et al 2014	ADCA-1SD	Atacama dessert, Chile	1801	-22.6654	-68.4706	3204	0	Igneous	3			6.97399e+06	231641	07KNSTD	2.76	0.31	1.82	0.19	323821
64	Placzek et al 2014	ADS0-8BA	Atacama dessert, Chile	1802	-24.1529	-68.547	3128	30.9068	Igneous	3			6.49134e+06	248591	07KNSTD	2.99	0.344	1.96	0.21	300808
64	Placzek et al 2014	ADBA-4SD	Atacama dessert, Chile	1803	-23.4037	-69.4623	1565	2.37532	Igneous	11.9826	13.4358	0.0815953	5.1575e+06	271804	07KNSTD	1.1	0.16	0.79	0.5	750117
64	Placzek et al 2014	ADSO-13SD	Atacama dessert, Chile	1804	-24.1955	-68.81	3028	30.9068	Igneous	25			2.42524e+07	949033	07KNSTD	0.488	0.08	0.27	0.26	2.19479e+06
64	Placzek et al 2014	ADBA-6SD	Atacama dessert, Chile	1805	-23.3422	-69.9295	1009	27.6264	Igneous	11.9826	13.4358	0.0815953	8.08504e+06	365595	07KNSTD	0.29	0.06	0.17	0.21	3.48584e+06
64	Placzek et al 2014	ADPC-5SD	Atacama dessert, Chile	1806	-24.0728	-70.2038	979	3.69769	Igneous	5	16	3.74557	6.61206e+06	170925	07KNSTD	0.42	0.07	0.27	0.26	2.1164e+06
64	Placzek et al 2014	ADSA-3SD	Atacama dessert, Chile	1807	-22.9147	-68.1193	2490	30.9068	Igneous	50			1.12564e+06	49547.9	07KNSTD	12.38	1.27	8.67	0.83	68035.9
64	Placzek et al 2014	ADPC-1SD	Atacama dessert, Chile	1808	-24.0693	-70.1975	1047	3.69769	Igneous	5	16	3.74557	4.26947e+06	103276	07KNSTD	0.91	0.12	0.64	0.43	925926
64	Placzek et al 2014	ADSA-2SD	Atacama dessert, Chile	1809	-23.259	-68.0644	2357	30.9068	Igneous	55			1.23765e+06	43962.3	07KNSTD	10.37	1.03	7.26	0.67	81177.1
64	Placzek et al 2014	ADCT-56	Atacama dessert, Chile	1810	-24.2082	-70.0682	1979	5.79015	Igneous	5	16	3.74557	8.83596e+06	447552	07KNSTD	0.955	0.14	0.55	0.39	1.0582e+06
64	Placzek et al 2014	ADBA-12SDLA	Atacama dessert, Chile	1811	-23.3978	-69.4624	1527	2.37532	Igneous	11.9826	13.4358	0.0815953	7.92873e+06	250532	07KNSTD	0.6	0.09	0.38	0.31	1.51947e+06
